# Supplementary material for: Integrated vegetation management within electrical transmission landscapes promotes floral resource and flower-visiting insect diversity
Source: PLoS One. 2024 Aug 21;19(8):e0308263. doi: 10.1371/journal.pone.0308263 (PMC11338444; doi:10.1371/journal.pone.0308263)
Supplement: S4 Table — (XLSX) [file pone.0308263.s007.xlsx]

## Sheet: Sheet 1
Integrated vegetation management within electrical transmission landscapes promotes floral resource and flower-visiting insect diversity
Chase B. Kimmel1*, Ivone de Bem Oliveira1, Joshua W. Campbell1,2, Emily Khazan1, Jonathan S. Bremer1,3, Kristin Rossetti1, Matthew Standridge1, Tyler J. Shaw1, Samm Epstein1, Alexandra Tsalickis1,4, and Jaret C. Daniels1,5
1 McGuire Center for Lepidoptera and Biodiversity, Florida Museum of Natural History, University of Florida, Gainesville, Florida, United States of America
2 United States Department of Agriculture Agricultural Research Service Northern Plains Agricultural Research Laboratory, Sidney, Montana, United States of America
3 Florida Department of Agriculture and Consumer Services, Division of Plant Industry, Entomology Section, Gainesville, Florida, United States of America
4 Department of Geosciences, Auburn University, Auburn, Alabama, United States of America
5 Department of Entomology and Nematology, University of Florida, Gainesville, Florida, United States of America
* Corresponding author
E-mail: cbkimmel@ufl.edu (CBK)
S4 Table. Blooming plant data.
Year	Transect	Season	Site	Treatment	Abundance	Richness
2017	E	Early Summer	Mid 4	Mid	3	2
2017	P0	Early Summer	Mid 4	Mid	54	6
2017	P5	Early Summer	Mid 4	Mid	23	3
2017	E	Early Summer	Mid 5	Mid	134	4
2017	P0	Early Summer	Mid 5	Mid	205	3
2017	P5	Early Summer	Mid 5	Mid	82	6
2017	E	Early Summer	Mid 3,	Mid	2	2
2017	P0	Early Summer	Mid 3,	Mid	68	2
2017	P5	Early Summer	Mid 3,	Mid	191	4
2017	E	Early Summer	Bad 6	Mid	18	3
2017	P0	Early Summer	Bad 6	Mid	101	4
2017	P10	Early Summer	Bad 6	Mid	89	2
2017	P5	Early Summer	Bad 6	Mid	66	4
2017	E	Early Summer	High 5	High	80	5
2017	P0	Early Summer	High 5	High	74	7
2017	P10	Early Summer	High 5	High	91	6
2017	P5	Early Summer	High 5	High	246	7
2017	E	Early Summer	Mid 1	Mid	1	1
2017	P0	Early Summer	Mid 1	Mid	351	5
2017	P10	Early Summer	Mid 1	Mid	554	5
2017	P5	Early Summer	Mid 1	Mid	1862	4
2017	E	Early Summer	Low 4	Low	75	1
2017	P0	Early Summer	Low 4	Low	104	7
2017	P5	Early Summer	Low 4	Low	66	2
2017	E	Early Summer	Low 5	Low	1	1
2017	P0	Early Summer	Low 5	Low	180	5
2017	P5	Early Summer	Low 5	Low	12	6
2017	E	Early Summer	High 2	High	1	1
2017	P0	Early Summer	High 2	High	5	1
2017	P10	Early Summer	High 2	High	4	3
2017	P5	Early Summer	High 2	High	19	3
2017	E	Early Summer	High 3	High	0	0
2017	P0	Early Summer	High 3	High	1	1
2017	P10	Early Summer	High 3	High	1	1
2017	P5	Early Summer	High 3	High	6	2
2017	E	Early Summer	High 4	High	39	2
2017	P0	Early Summer	High 4	High	2	1
2017	P10	Early Summer	High 4	High	251	2
2017	P5	Early Summer	High 4	High	2	1
2017	E	Early Summer	High 6	High	13	1
2017	P0	Early Summer	High 6	High	47	2
2017	P10	Early Summer	High 6	High	0	0
2017	P5	Early Summer	High 6	High	12	1
2017	E	Early Summer	Low 2	Low	0	0
2017	P0	Early Summer	Low 2	Low	0	0
2017	P10	Early Summer	Low 2	Low	2	2
2017	P5	Early Summer	Low 2	Low	9	3
2017	E	Early Summer	Low 3	Low	67	5
2017	P0	Early Summer	Low 3	Low	56	3
2017	P10	Early Summer	Low 3	Low	70	4
2017	P5	Early Summer	Low 3	Low	13	4
2017	E	Early Summer	Low 1	Low	31	5
2017	P0	Early Summer	Low 1	Low	98	5
2017	P10	Early Summer	Low 1	Low	35	4
2017	P5	Early Summer	Low 1	Low	79	5
2017	E	Early Summer	Mid 2	Mid	7	2
2017	P0	Early Summer	Mid 2	Mid	290	3
2017	P10	Early Summer	Mid 2	Mid	111	1
2017	P5	Early Summer	Mid 2	Mid	15	2
2017	E	Early Summer	Low 6	Low	9	1
2017	P0	Early Summer	Low 6	Low	84	3
2017	P5	Early Summer	Low 6	Low	61	3
2017	E	Late Summer	High 6	High	51	2
2017	P0	Late Summer	High 6	High	219	7
2017	P10	Late Summer	High 6	High	335	5
2017	P5	Late Summer	High 6	High	161	8
2017	E	Late Summer	Mid 4	Mid	2	1
2017	P0	Late Summer	Mid 4	Mid	13	1
2017	P5	Late Summer	Mid 4	Mid	0	0
2017	E	Late Summer	Mid 5	Mid	7	1
2017	P0	Late Summer	Mid 5	Mid	22	4
2017	P5	Late Summer	Mid 5	Mid	67	4
2017	E	Late Summer	Low 1	Low	37	6
2017	P0	Late Summer	Low 1	Low	279	3
2017	P10	Late Summer	Low 1	Low	128	4
2017	P5	Late Summer	Low 1	Low	154	5
2017	E	Late Summer	Low 2	Low	15	4
2017	P0	Late Summer	Low 2	Low	1	1
2017	P10	Late Summer	Low 2	Low	20	4
2017	P5	Late Summer	Low 2	Low	182	5
2017	E	Late Summer	Low 3	Low	88	3
2017	P0	Late Summer	Low 3	Low	65	2
2017	P10	Late Summer	Low 3	Low	130	3
2017	P5	Late Summer	Low 3	Low	589	4
2017	E	Late Summer	Low 5	Low	0	0
2017	P0	Late Summer	Low 5	Low	358	8
2017	P5	Late Summer	Low 5	Low	407	6
2017	E	Late Summer	Low 6	Low	264	3
2017	P0	Late Summer	Low 6	Low	105	3
2017	P5	Late Summer	Low 6	Low	17	1
2017	P10	Late Summer	High 1	High	381	4
2017	E	Late Summer	Mid 3,	Mid	13	3
2017	P0	Late Summer	Mid 3,	Mid	221	5
2017	P5	Late Summer	Mid 3,	Mid	340	3
2017	E	Late Summer	High 2	High	17	3
2017	P0	Late Summer	High 2	High	249	8
2017	P10	Late Summer	High 2	High	40	4
2017	P5	Late Summer	High 2	High	251	8
2017	E	Late Summer	High 3	High	27	2
2017	P0	Late Summer	High 3	High	488	6
2017	P10	Late Summer	High 3	High	17	3
2017	P5	Late Summer	High 3	High	333	8
2017	E	Late Summer	High 4	High	25	1
2017	P0	Late Summer	High 4	High	68	2
2017	P10	Late Summer	High 4	High	13	1
2017	P5	Late Summer	High 4	High	21	3
2017	E	Late Summer	Low 4	Low	359	4
2017	P0	Late Summer	Low 4	Low	87	4
2017	P5	Late Summer	Low 4	Low	98	5
2017	E	Late Summer	Mid 1	Mid	24	4
2017	P0	Late Summer	Mid 1	Mid	47	5
2017	P10	Late Summer	Mid 1	Mid	145	4
2017	P5	Late Summer	Mid 1	Mid	4	1
2017	E	Late Summer	Mid 2	Mid	1	1
2017	P0	Late Summer	Mid 2	Mid	18	2
2017	P10	Late Summer	Mid 2	Mid	15	3
2017	P5	Late Summer	Mid 2	Mid	2	1
2017	E	Late Summer	Bad 6	Mid	52	2
2017	P0	Late Summer	Bad 6	Mid	162	2
2017	P10	Late Summer	Bad 6	Mid	38	2
2017	P5	Late Summer	Bad 6	Mid	52	1
2017	E	Late Summer	High 5	High	47	5
2017	P0	Late Summer	High 5	High	1	1
2017	P10	Late Summer	High 5	High	303	6
2017	P5	Late Summer	High 5	High	1	1
2017	E	Late Summer	High 1	High	438	6
2017	P0	Late Summer	High 1	High	462	4
2017	P5	Late Summer	High 1	High	347	3
2017	E	Fall	Low 2	Low	4	2
2017	P0	Fall	Low 2	Low	129	11
2017	P10	Fall	Low 2	Low	14	2
2017	P5	Fall	Low 2	Low	41	3
2017	E	Fall	Low 3	Low	101	6
2017	P0	Fall	Low 3	Low	116	4
2017	P10	Fall	Low 3	Low	28	2
2017	P5	Fall	Low 3	Low	98	7
2017	E	Fall	High 1	High	63	4
2017	P0	Fall	High 1	High	242	7
2017	P10	Fall	High 1	High	4340	4
2017	P5	Fall	High 1	High	163	6
2017	E	Fall	High 5	High	349	7
2017	P0	Fall	High 5	High	790	4
2017	P10	Fall	High 5	High	318	7
2017	P5	Fall	High 5	High	1498	5
2017	E	Fall	High 6	High	12	3
2017	P0	Fall	High 6	High	137	5
2017	P10	Fall	High 6	High	33	3
2017	P5	Fall	High 6	High	111	4
2017	E	Fall	Low 1	Low	92	3
2017	P0	Fall	Low 1	Low	888	5
2017	P10	Fall	Low 1	Low	17	4
2017	P5	Fall	Low 1	Low	495	5
2017	E	Fall	Low 4	Low	193	5
2017	P0	Fall	Low 4	Low	245	3
2017	P5	Fall	Low 4	Low	248	3
2017	E	Fall	High 2	High	163	6
2017	P0	Fall	High 2	High	302	5
2017	P10	Fall	High 2	High	147	8
2017	P5	Fall	High 2	High	198	4
2017	E	Fall	High 3	High	107	4
2017	P0	Fall	High 3	High	160	6
2017	P10	Fall	High 3	High	239	12
2017	E	Fall	High 4	High	13	3
2017	P0	Fall	High 4	High	5	2
2017	P10	Fall	High 4	High	1	1
2017	E	Fall	Low 5	Low	65	3
2017	P0	Fall	Low 5	Low	114	6
2017	P5	Fall	Low 5	Low	113	8
2017	E	Fall	Low 6	Low	11	1
2017	P0	Fall	Low 6	Low	255	5
2017	P5	Fall	Low 6	Low	196	4
2017	E	Fall	Mid 5	Mid	7	2
2017	P0	Fall	Mid 5	Mid	174	5
2017	P5	Fall	Mid 5	Mid	178	4
2017	E	Fall	Mid 3,	Mid	10	1
2017	P0	Fall	Mid 3,	Mid	2196	13
2017	P5	Fall	Mid 3,	Mid	216	7
2017	E	Fall	Mid 4	Mid	8	1
2017	P0	Fall	Mid 4	Mid	515	4
2017	P5	Fall	Mid 4	Mid	212	5
2017	E	Fall	Bad 6	Mid	22	3
2017	P0	Fall	Bad 6	Mid	31	2
2017	P10	Fall	Bad 6	Mid	13	3
2017	P5	Fall	Bad 6	Mid	79	4
2017	E	Fall	Mid 1	Mid	3	3
2017	P0	Fall	Mid 1	Mid	33	7
2017	P10	Fall	Mid 1	Mid	9	3
2017	P5	Fall	Mid 1	Mid	5	2
2017	E	Fall	Mid 2	Mid	16	4
2017	P0	Fall	Mid 2	Mid	16	5
2017	P10	Fall	Mid 2	Mid	10	3
2017	P5	Fall	Mid 2	Mid	11	3
2018	E	Spring	Low 4	Low	10	1
2018	P0	Spring	Low 4	Low	16	1
2018	P5	Spring	Low 4	Low	25	4
2018	E	Spring	Low 5	Low	0	0
2018	P0	Spring	Low 5	Low	37	3
2018	P5	Spring	Low 5	Low	15	1
2018	E	Spring	Low 6	Low	0	0
2018	P0	Spring	Low 6	Low	2	1
2018	P5	Spring	Low 6	Low	2	1
2018	E	Spring	Mid 4	Mid	50	1
2018	P0	Spring	Mid 4	Mid	19	1
2018	P5	Spring	Mid 4	Mid	0	0
2018	E	Spring	Mid 5	Mid	23	1
2018	P0	Spring	Mid 5	Mid	192	4
2018	P5	Spring	Mid 5	Mid	113	3
2018	E	Spring	Mid 3,	Mid	0	0
2018	P0	Spring	Mid 3,	Mid	13	2
2018	P5	Spring	Mid 3,	Mid	3	2
2018	E	Spring	High 2	High	0	0
2018	P0	Spring	High 2	High	1	1
2018	P10	Spring	High 2	High	0	0
2018	P5	Spring	High 2	High	2	1
2018	E	Spring	High 3	High	7	1
2018	P0	Spring	High 3	High	0	0
2018	P10	Spring	High 3	High	0	0
2018	P5	Spring	High 3	High	3	1
2018	E	Spring	High 4	High	1	1
2018	P0	Spring	High 4	High	8	3
2018	P10	Spring	High 4	High	0	0
2018	P5	Spring	High 4	High	1	1
2018	E	Spring	Mid 2	Mid	0	0
2018	P0	Spring	Mid 2	Mid	0	0
2018	P10	Spring	Mid 2	Mid	0	0
2018	P5	Spring	Mid 2	Mid	0	0
2018	E	Spring	High 6	High	0	0
2018	P0	Spring	High 6	High	1	1
2018	P10	Spring	High 6	High	0	0
2018	P5	Spring	High 6	High	1	1
2018	E	Spring	Low 1	Low	6	2
2018	P0	Spring	Low 1	Low	522	5
2018	P10	Spring	Low 1	Low	92	5
2018	P5	Spring	Low 1	Low	1471	6
2018	E	Spring	Low 2	Low	25	2
2018	P0	Spring	Low 2	Low	20	1
2018	P10	Spring	Low 2	Low	8	2
2018	P5	Spring	Low 2	Low	3	2
2018	E	Spring	Low 3	Low	721	4
2018	P0	Spring	Low 3	Low	18	3
2018	P10	Spring	Low 3	Low	4	2
2018	P5	Spring	Low 3	Low	9	3
2018	E	Spring	Bad 6	Mid	112	2
2018	P0	Spring	Bad 6	Mid	1	1
2018	P10	Spring	Bad 6	Mid	32	4
2018	P5	Spring	Bad 6	Mid	0	0
2018	E	Spring	High 1	High	0	0
2018	P0	Spring	High 1	High	0	0
2018	P10	Spring	High 1	High	0	0
2018	P5	Spring	High 1	High	0	0
2018	E	Spring	High 5	High	20	3
2018	P0	Spring	High 5	High	0	0
2018	P10	Spring	High 5	High	59	5
2018	P5	Spring	High 5	High	0	0
2018	E	Spring	Mid 1	Mid	84	1
2018	P0	Spring	Mid 1	Mid	0	0
2018	P10	Spring	Mid 1	Mid	135	2
2018	P5	Spring	Mid 1	Mid	115	1
2018	E	Early Summer	High 6	High	1	1
2018	P0	Early Summer	High 6	High	51	3
2018	P10	Early Summer	High 6	High	109	1
2018	P5	Early Summer	High 6	High	210	5
2018	E	Early Summer	Low 1	Low	22	4
2018	P0	Early Summer	Low 1	Low	118	2
2018	P10	Early Summer	Low 1	Low	61	4
2018	P5	Early Summer	Low 1	Low	57	5
2018	E	Early Summer	Low 2	Low	0	0
2018	P0	Early Summer	Low 2	Low	30	1
2018	P10	Early Summer	Low 2	Low	42	3
2018	P5	Early Summer	Low 2	Low	86	4
2018	E	Early Summer	Low 3	Low	95	6
2018	P0	Early Summer	Low 3	Low	79	4
2018	P10	Early Summer	Low 3	Low	231	5
2018	P5	Early Summer	Low 3	Low	253	4
2018	E	Early Summer	Low 4	Low	105	3
2018	P0	Early Summer	Low 4	Low	49	3
2018	P5	Early Summer	Low 4	Low	87	1
2018	E	Early Summer	Low 5	Low	3	1
2018	P0	Early Summer	Low 5	Low	150	2
2018	P5	Early Summer	Low 5	Low	165	4
2018	E	Early Summer	Low 6	Low	14	1
2018	P0	Early Summer	Low 6	Low	14	3
2018	P5	Early Summer	Low 6	Low	366	5
2018	E	Early Summer	Mid 4	Mid	15	1
2018	P0	Early Summer	Mid 4	Mid	138	3
2018	P5	Early Summer	Mid 4	Mid	145	4
2018	E	Early Summer	Mid 5	Mid	12	2
2018	P0	Early Summer	Mid 5	Mid	109	2
2018	P5	Early Summer	Mid 5	Mid	278	5
2018	E	Early Summer	Mid 3,	Mid	13	2
2018	P0	Early Summer	Mid 3,	Mid	13	2
2018	P5	Early Summer	Mid 3,	Mid	9	1
2018	E	Early Summer	High 1	High	12	3
2018	P0	Early Summer	High 1	High	5	2
2018	P10	Early Summer	High 1	High	5	2
2018	P5	Early Summer	High 1	High	23	5
2018	E	Early Summer	High 5	High	41	9
2018	P0	Early Summer	High 5	High	122	4
2018	P10	Early Summer	High 5	High	605	6
2018	P5	Early Summer	High 5	High	107	8
2018	E	Early Summer	Mid 1	Mid	45	1
2018	P0	Early Summer	Mid 1	Mid	584	3
2018	P10	Early Summer	Mid 1	Mid	861	2
2018	P5	Early Summer	Mid 1	Mid	509	2
2018	E	Early Summer	High 2	High	10	4
2018	P0	Early Summer	High 2	High	126	3
2018	P10	Early Summer	High 2	High	17	2
2018	P5	Early Summer	High 2	High	113	3
2018	E	Early Summer	High 3	High	2	2
2018	P0	Early Summer	High 3	High	19	5
2018	P10	Early Summer	High 3	High	5	1
2018	P5	Early Summer	High 3	High	5	3
2018	E	Early Summer	High 4	High	167	6
2018	P0	Early Summer	High 4	High	1488	5
2018	P10	Early Summer	High 4	High	276	4
2018	P5	Early Summer	High 4	High	354	4
2018	E	Early Summer	Bad 6	Mid	3	1
2018	P0	Early Summer	Bad 6	Mid	62	3
2018	P10	Early Summer	Bad 6	Mid	18	1
2018	P5	Early Summer	Bad 6	Mid	7	3
2018	E	Early Summer	Mid 2	Mid	15	3
2018	P0	Early Summer	Mid 2	Mid	1	1
2018	P10	Early Summer	Mid 2	Mid	140	1
2018	P5	Early Summer	Mid 2	Mid	4	1
2018	E	Late Summer	Low 1	Low	53	2
2018	P0	Late Summer	Low 1	Low	172	6
2018	P10	Late Summer	Low 1	Low	119	6
2018	P5	Late Summer	Low 1	Low	134	6
2018	E	Late Summer	Low 2	Low	30	3
2018	P0	Late Summer	Low 2	Low	69	4
2018	P10	Late Summer	Low 2	Low	36	4
2018	P5	Late Summer	Low 2	Low	39	2
2018	E	Late Summer	Low 3	Low	403	6
2018	P0	Late Summer	Low 3	Low	159	5
2018	P10	Late Summer	Low 3	Low	199	6
2018	P5	Late Summer	Low 3	Low	91	6
2018	E	Late Summer	High 1	High	630	2
2018	P0	Late Summer	High 1	High	533	5
2018	P10	Late Summer	High 1	High	320	5
2018	P5	Late Summer	High 1	High	416	2
2018	E	Late Summer	Low 5	Low	5	1
2018	P0	Late Summer	Low 5	Low	514	5
2018	P5	Late Summer	Low 5	Low	227	4
2018	E	Late Summer	Low 6	Low	0	0
2018	P0	Late Summer	Low 6	Low	41	5
2018	P5	Late Summer	Low 6	Low	47	3
2018	E	Late Summer	Mid 4	Mid	0	0
2018	P0	Late Summer	Mid 4	Mid	491	7
2018	P5	Late Summer	Mid 4	Mid	111	3
2018	E	Late Summer	Mid 5	Mid	0	0
2018	P0	Late Summer	Mid 5	Mid	84	8
2018	P5	Late Summer	Mid 5	Mid	87	3
2018	E	Late Summer	Mid 3,	Mid	1	1
2018	P0	Late Summer	Mid 3,	Mid	10	3
2018	P5	Late Summer	Mid 3,	Mid	24	3
2018	E	Late Summer	High 6	High	352	4
2018	P0	Late Summer	High 6	High	1045	12
2018	P10	Late Summer	High 6	High	1686	7
2018	P5	Late Summer	High 6	High	1069	6
2018	E	Late Summer	Mid 1	Mid	50	4
2018	P0	Late Summer	Mid 1	Mid	58	5
2018	P10	Late Summer	Mid 1	Mid	19	4
2018	P5	Late Summer	Mid 1	Mid	108	7
2018	E	Late Summer	Low 4	Low	86	3
2018	P0	Late Summer	Low 4	Low	167	8
2018	P5	Late Summer	Low 4	Low	20	2
2018	E	Late Summer	High 5	High	159	10
2018	P0	Late Summer	High 5	High	610	8
2018	P10	Late Summer	High 5	High	601	15
2018	P5	Late Summer	High 5	High	419	6
2018	E	Late Summer	Mid 2	Mid	22	2
2018	P0	Late Summer	Mid 2	Mid	182	3
2018	P10	Late Summer	Mid 2	Mid	123	4
2018	P5	Late Summer	Mid 2	Mid	205	5
2018	E	Late Summer	High 4	High	237	7
2018	P0	Late Summer	High 4	High	69	6
2018	P10	Late Summer	High 4	High	146	7
2018	P5	Late Summer	High 4	High	143	6
2018	E	Late Summer	High 3	High	59	3
2018	P0	Late Summer	High 3	High	557	9
2018	P10	Late Summer	High 3	High	317	4
2018	P5	Late Summer	High 3	High	422	5
2018	E	Late Summer	Bad 6	Mid	72	5
2018	P0	Late Summer	Bad 6	Mid	233	10
2018	P10	Late Summer	Bad 6	Mid	555	4
2018	P5	Late Summer	Bad 6	Mid	2045	3
2018	E	Late Summer	High 2	High	122	8
2018	P0	Late Summer	High 2	High	559	10
2018	P10	Late Summer	High 2	High	215	8
2018	P5	Late Summer	High 2	High	533	11
2018	E	Fall	Low 2	Low	0	0
2018	P0	Fall	Low 2	Low	50	4
2018	P10	Fall	Low 2	Low	104	4
2018	P5	Fall	Low 2	Low	38	6
2018	E	Fall	Low 3	Low	292	9
2018	P0	Fall	Low 3	Low	261	5
2018	P10	Fall	Low 3	Low	238	11
2018	P5	Fall	Low 3	Low	309	9
2018	E	Fall	High 1	High	485	4
2018	P0	Fall	High 1	High	99	2
2018	P10	Fall	High 1	High	614	3
2018	P5	Fall	High 1	High	152	1
2018	E	Fall	High 6	High	24	3
2018	P0	Fall	High 6	High	695	3
2018	P10	Fall	High 6	High	130	5
2018	P5	Fall	High 6	High	394	1
2018	E	Fall	Low 1	Low	63	7
2018	P0	Fall	Low 1	Low	505	9
2018	P10	Fall	Low 1	Low	52	6
2018	P5	Fall	Low 1	Low	136	3
2018	E	Fall	Mid 2	Mid	56	3
2018	P0	Fall	Mid 2	Mid	7	3
2018	P10	Fall	Mid 2	Mid	110	5
2018	P5	Fall	Mid 2	Mid	30	4
2018	E	Fall	High 2	High	328	4
2018	P0	Fall	High 2	High	366	8
2018	P10	Fall	High 2	High	265	11
2018	P5	Fall	High 2	High	573	10
2018	E	Fall	High 3	High	24	3
2018	P0	Fall	High 3	High	225	8
2018	P10	Fall	High 3	High	68	7
2018	P5	Fall	High 3	High	136	8
2018	E	Fall	High 4	High	11	3
2018	P0	Fall	High 4	High	40	2
2018	P10	Fall	High 4	High	79	2
2018	P5	Fall	High 4	High	16	3
2018	E	Fall	Mid 1	Mid	17	2
2018	P0	Fall	Mid 1	Mid	92	4
2018	P10	Fall	Mid 1	Mid	60	6
2018	P5	Fall	Mid 1	Mid	53	2
2018	E	Fall	Mid 5	Mid	8	1
2018	P0	Fall	Mid 5	Mid	357	6
2018	P5	Fall	Mid 5	Mid	172	3
2018	E	Fall	Mid 3,	Mid	3	1
2018	P0	Fall	Mid 3,	Mid	40	4
2018	P5	Fall	Mid 3,	Mid	42	5
2018	E	Fall	Low 4	Low	202	4
2018	P0	Fall	Low 4	Low	513	10
2018	P5	Fall	Low 4	Low	209	7
2018	E	Fall	Low 5	Low	96	3
2018	P0	Fall	Low 5	Low	761	14
2018	P5	Fall	Low 5	Low	47	7
2018	E	Fall	Low 6	Low	46	1
2018	P0	Fall	Low 6	Low	144	4
2018	P5	Fall	Low 6	Low	1	1
2018	E	Fall	Mid 4	Mid	32	1
2018	P0	Fall	Mid 4	Mid	1178	5
2018	P5	Fall	Mid 4	Mid	863	10
2018	E	Fall	Bad 6	Mid	42	4
2018	P0	Fall	Bad 6	Mid	435	5
2018	P10	Fall	Bad 6	Mid	437	8
2018	P5	Fall	Bad 6	Mid	72	6
2018	E	Fall	High 5	High	94	12
2018	P0	Fall	High 5	High	406	9
2018	P10	Fall	High 5	High	207	7
2018	P5	Fall	High 5	High	30	3
2017	E	Early Summer	Mid 4	Mid	3	2
2017	P0	Early Summer	Mid 4	Mid	54	6
2017	P5	Early Summer	Mid 4	Mid	23	3
2017	E	Early Summer	Mid 5	Mid	134	4
2017	P0	Early Summer	Mid 5	Mid	205	3
2017	P5	Early Summer	Mid 5	Mid	82	6
2017	E	Early Summer	Mid 3,	Mid	2	2
2017	P0	Early Summer	Mid 3,	Mid	68	2
2017	P5	Early Summer	Mid 3,	Mid	191	4
2017	E	Early Summer	Bad 6	Mid	18	3
2017	P0	Early Summer	Bad 6	Mid	101	4
2017	P10	Early Summer	Bad 6	Mid	89	2
2017	P5	Early Summer	Bad 6	Mid	66	4
2017	E	Early Summer	High 5	High	80	5
2017	P0	Early Summer	High 5	High	74	7
2017	P10	Early Summer	High 5	High	91	6
2017	P5	Early Summer	High 5	High	246	7
2017	E	Early Summer	Mid 1	Mid	1	1
2017	P0	Early Summer	Mid 1	Mid	351	5
2017	P10	Early Summer	Mid 1	Mid	554	5
2017	P5	Early Summer	Mid 1	Mid	1862	4
2017	E	Early Summer	Low 4	Low	75	1
2017	P0	Early Summer	Low 4	Low	104	7
2017	P5	Early Summer	Low 4	Low	66	2
2017	E	Early Summer	Low 5	Low	1	1
2017	P0	Early Summer	Low 5	Low	180	5
2017	P5	Early Summer	Low 5	Low	12	6
2017	E	Early Summer	High 2	High	1	1
2017	P0	Early Summer	High 2	High	5	1
2017	P10	Early Summer	High 2	High	4	3
2017	P5	Early Summer	High 2	High	19	3
2017	E	Early Summer	High 3	High	0	0
2017	P0	Early Summer	High 3	High	1	1
2017	P10	Early Summer	High 3	High	1	1
2017	P5	Early Summer	High 3	High	6	2
2017	E	Early Summer	High 4	High	39	2
2017	P0	Early Summer	High 4	High	2	1
2017	P10	Early Summer	High 4	High	251	2
2017	P5	Early Summer	High 4	High	2	1
2017	E	Early Summer	High 6	High	13	1
2017	P0	Early Summer	High 6	High	47	2
2017	P10	Early Summer	High 6	High	0	0
2017	P5	Early Summer	High 6	High	12	1
2017	E	Early Summer	Low 2	Low	0	0
2017	P0	Early Summer	Low 2	Low	0	0
2017	P10	Early Summer	Low 2	Low	2	2
2017	P5	Early Summer	Low 2	Low	9	3
2017	E	Early Summer	Low 3	Low	67	5
2017	P0	Early Summer	Low 3	Low	56	3
2017	P10	Early Summer	Low 3	Low	70	4
2017	P5	Early Summer	Low 3	Low	13	4
2017	E	Early Summer	Low 1	Low	31	5
2017	P0	Early Summer	Low 1	Low	98	5
2017	P10	Early Summer	Low 1	Low	35	4
2017	P5	Early Summer	Low 1	Low	79	5
2017	E	Early Summer	Mid 2	Mid	7	2
2017	P0	Early Summer	Mid 2	Mid	290	3
2017	P10	Early Summer	Mid 2	Mid	111	1
2017	P5	Early Summer	Mid 2	Mid	15	2
2017	E	Early Summer	Low 6	Low	9	1
2017	P0	Early Summer	Low 6	Low	84	3
2017	P5	Early Summer	Low 6	Low	61	3
2017	E	Late Summer	High 6	High	51	2
2017	P0	Late Summer	High 6	High	219	7
2017	P10	Late Summer	High 6	High	335	5
2017	P5	Late Summer	High 6	High	161	8
2017	E	Late Summer	Mid 4	Mid	2	1
2017	P0	Late Summer	Mid 4	Mid	13	1
2017	P5	Late Summer	Mid 4	Mid	0	0
2017	E	Late Summer	Mid 5	Mid	7	1
2017	P0	Late Summer	Mid 5	Mid	22	4
2017	P5	Late Summer	Mid 5	Mid	67	4
2017	E	Late Summer	Low 1	Low	37	6
2017	P0	Late Summer	Low 1	Low	279	3
2017	P10	Late Summer	Low 1	Low	128	4
2017	P5	Late Summer	Low 1	Low	154	5
2017	E	Late Summer	Low 2	Low	15	4
2017	P0	Late Summer	Low 2	Low	1	1
2017	P10	Late Summer	Low 2	Low	20	4
2017	P5	Late Summer	Low 2	Low	182	5
2017	E	Late Summer	Low 3	Low	88	3
2017	P0	Late Summer	Low 3	Low	65	2
2017	P10	Late Summer	Low 3	Low	130	3
2017	P5	Late Summer	Low 3	Low	589	4
2017	E	Late Summer	Low 5	Low	0	0
2017	P0	Late Summer	Low 5	Low	358	8
2017	P5	Late Summer	Low 5	Low	407	6
2017	E	Late Summer	Low 6	Low	264	3
2017	P0	Late Summer	Low 6	Low	105	3
2017	P5	Late Summer	Low 6	Low	17	1
2017	P10	Late Summer	High 1	High	381	4
2017	E	Late Summer	Mid 3,	Mid	13	3
2017	P0	Late Summer	Mid 3,	Mid	221	5
2017	P5	Late Summer	Mid 3,	Mid	340	3
2017	E	Late Summer	High 2	High	17	3
2017	P0	Late Summer	High 2	High	249	8
2017	P10	Late Summer	High 2	High	40	4
2017	P5	Late Summer	High 2	High	251	8
2017	E	Late Summer	High 3	High	27	2
2017	P0	Late Summer	High 3	High	488	6
2017	P10	Late Summer	High 3	High	17	3
2017	P5	Late Summer	High 3	High	333	8
2017	E	Late Summer	High 4	High	25	1
2017	P0	Late Summer	High 4	High	68	2
2017	P10	Late Summer	High 4	High	13	1
2017	P5	Late Summer	High 4	High	21	3
2017	E	Late Summer	Low 4	Low	359	4
2017	P0	Late Summer	Low 4	Low	87	4
2017	P5	Late Summer	Low 4	Low	98	5
2017	E	Late Summer	Mid 1	Mid	24	4
2017	P0	Late Summer	Mid 1	Mid	47	5
2017	P10	Late Summer	Mid 1	Mid	145	4
2017	P5	Late Summer	Mid 1	Mid	4	1
2017	E	Late Summer	Mid 2	Mid	1	1
2017	P0	Late Summer	Mid 2	Mid	18	2
2017	P10	Late Summer	Mid 2	Mid	15	3
2017	P5	Late Summer	Mid 2	Mid	2	1
2017	E	Late Summer	Bad 6	Mid	52	2
2017	P0	Late Summer	Bad 6	Mid	162	2
2017	P10	Late Summer	Bad 6	Mid	38	2
2017	P5	Late Summer	Bad 6	Mid	52	1
2017	E	Late Summer	High 5	High	47	5
2017	P0	Late Summer	High 5	High	1	1
2017	P10	Late Summer	High 5	High	303	6
2017	P5	Late Summer	High 5	High	1	1
2017	E	Late Summer	High 1	High	438	6
2017	P0	Late Summer	High 1	High	462	4
2017	P5	Late Summer	High 1	High	347	3
2017	E	Fall	Low 2	Low	4	2
2017	P0	Fall	Low 2	Low	129	11
2017	P10	Fall	Low 2	Low	14	2
2017	P5	Fall	Low 2	Low	41	3
2017	E	Fall	Low 3	Low	101	6
2017	P0	Fall	Low 3	Low	116	4
2017	P10	Fall	Low 3	Low	28	2
2017	P5	Fall	Low 3	Low	98	7
2017	E	Fall	High 1	High	63	4
2017	P0	Fall	High 1	High	242	7
2017	P10	Fall	High 1	High	4340	4
2017	P5	Fall	High 1	High	163	6
2017	E	Fall	High 5	High	349	7
2017	P0	Fall	High 5	High	790	4
2017	P10	Fall	High 5	High	318	7
2017	P5	Fall	High 5	High	1498	5
2017	E	Fall	High 6	High	12	3
2017	P0	Fall	High 6	High	137	5
2017	P10	Fall	High 6	High	33	3
2017	P5	Fall	High 6	High	111	4
2017	E	Fall	Low 1	Low	92	3
2017	P0	Fall	Low 1	Low	888	5
2017	P10	Fall	Low 1	Low	17	4
2017	P5	Fall	Low 1	Low	495	5
2017	E	Fall	Low 4	Low	193	5
2017	P0	Fall	Low 4	Low	245	3
2017	P5	Fall	Low 4	Low	248	3
2017	E	Fall	High 2	High	163	6
2017	P0	Fall	High 2	High	302	5
2017	P10	Fall	High 2	High	147	8
2017	P5	Fall	High 2	High	198	4
2017	E	Fall	High 3	High	107	4
2017	P0	Fall	High 3	High	160	6
2017	P10	Fall	High 3	High	239	12
2017	E	Fall	High 4	High	13	3
2017	P0	Fall	High 4	High	5	2
2017	P10	Fall	High 4	High	1	1
2017	E	Fall	Low 5	Low	65	3
2017	P0	Fall	Low 5	Low	114	6
2017	P5	Fall	Low 5	Low	113	8
2017	E	Fall	Low 6	Low	11	1
2017	P0	Fall	Low 6	Low	255	5
2017	P5	Fall	Low 6	Low	196	4
2017	E	Fall	Mid 5	Mid	7	2
2017	P0	Fall	Mid 5	Mid	174	5
2017	P5	Fall	Mid 5	Mid	178	4
2017	E	Fall	Mid 3,	Mid	10	1
2017	P0	Fall	Mid 3,	Mid	2196	13
2017	P5	Fall	Mid 3,	Mid	216	7
2017	E	Fall	Mid 4	Mid	8	1
2017	P0	Fall	Mid 4	Mid	515	4
2017	P5	Fall	Mid 4	Mid	212	5
2017	E	Fall	Bad 6	Mid	22	3
2017	P0	Fall	Bad 6	Mid	31	2
2017	P10	Fall	Bad 6	Mid	13	3
2017	P5	Fall	Bad 6	Mid	79	4
2017	E	Fall	Mid 1	Mid	3	3
2017	P0	Fall	Mid 1	Mid	33	7
2017	P10	Fall	Mid 1	Mid	9	3
2017	P5	Fall	Mid 1	Mid	5	2
2017	E	Fall	Mid 2	Mid	16	4
2017	P0	Fall	Mid 2	Mid	16	5
2017	P10	Fall	Mid 2	Mid	10	3
2017	P5	Fall	Mid 2	Mid	11	3
2018	E	Spring	Low 4	Low	10	1
2018	P0	Spring	Low 4	Low	16	1
2018	P5	Spring	Low 4	Low	25	4
2018	E	Spring	Low 5	Low	0	0
2018	P0	Spring	Low 5	Low	37	3
2018	P5	Spring	Low 5	Low	15	1
2018	E	Spring	Low 6	Low	0	0
2018	P0	Spring	Low 6	Low	2	1
2018	P5	Spring	Low 6	Low	2	1
2018	E	Spring	Mid 4	Mid	50	1
2018	P0	Spring	Mid 4	Mid	19	1
2018	P5	Spring	Mid 4	Mid	0	0
2018	E	Spring	Mid 5	Mid	23	1
2018	P0	Spring	Mid 5	Mid	192	4
2018	P5	Spring	Mid 5	Mid	113	3
2018	E	Spring	Mid 3,	Mid	0	0
2018	P0	Spring	Mid 3,	Mid	13	2
2018	P5	Spring	Mid 3,	Mid	3	2
2018	E	Spring	High 2	High	0	0
2018	P0	Spring	High 2	High	1	1
2018	P10	Spring	High 2	High	0	0
2018	P5	Spring	High 2	High	2	1
2018	E	Spring	High 3	High	7	1
2018	P0	Spring	High 3	High	0	0
2018	P10	Spring	High 3	High	0	0
2018	P5	Spring	High 3	High	3	1
2018	E	Spring	High 4	High	1	1
2018	P0	Spring	High 4	High	8	3
2018	P10	Spring	High 4	High	0	0
2018	P5	Spring	High 4	High	1	1
2018	E	Spring	Mid 2	Mid	0	0
2018	P0	Spring	Mid 2	Mid	0	0
2018	P10	Spring	Mid 2	Mid	0	0
2018	P5	Spring	Mid 2	Mid	0	0
2018	E	Spring	High 6	High	0	0
2018	P0	Spring	High 6	High	1	1
2018	P10	Spring	High 6	High	0	0
2018	P5	Spring	High 6	High	1	1
2018	E	Spring	Low 1	Low	6	2
2018	P0	Spring	Low 1	Low	522	5
2018	P10	Spring	Low 1	Low	92	5
2018	P5	Spring	Low 1	Low	1471	6
2018	E	Spring	Low 2	Low	25	2
2018	P0	Spring	Low 2	Low	20	1
2018	P10	Spring	Low 2	Low	8	2
2018	P5	Spring	Low 2	Low	3	2
2018	E	Spring	Low 3	Low	721	4
2018	P0	Spring	Low 3	Low	18	3
2018	P10	Spring	Low 3	Low	4	2
2018	P5	Spring	Low 3	Low	9	3
2018	E	Spring	Bad 6	Mid	112	2
2018	P0	Spring	Bad 6	Mid	1	1
2018	P10	Spring	Bad 6	Mid	32	4
2018	P5	Spring	Bad 6	Mid	0	0
2018	E	Spring	High 1	High	0	0
2018	P0	Spring	High 1	High	0	0
2018	P10	Spring	High 1	High	0	0
2018	P5	Spring	High 1	High	0	0
2018	E	Spring	High 5	High	20	3
2018	P0	Spring	High 5	High	0	0
2018	P10	Spring	High 5	High	59	5
2018	P5	Spring	High 5	High	0	0
2018	E	Spring	Mid 1	Mid	84	1
2018	P0	Spring	Mid 1	Mid	0	0
2018	P10	Spring	Mid 1	Mid	135	2
2018	P5	Spring	Mid 1	Mid	115	1
2018	E	Early Summer	High 6	High	1	1
2018	P0	Early Summer	High 6	High	51	3
2018	P10	Early Summer	High 6	High	109	1
2018	P5	Early Summer	High 6	High	210	5
2018	E	Early Summer	Low 1	Low	22	4
2018	P0	Early Summer	Low 1	Low	118	2
2018	P10	Early Summer	Low 1	Low	61	4
2018	P5	Early Summer	Low 1	Low	57	5
2018	E	Early Summer	Low 2	Low	0	0
2018	P0	Early Summer	Low 2	Low	30	1
2018	P10	Early Summer	Low 2	Low	42	3
2018	P5	Early Summer	Low 2	Low	86	4
2018	E	Early Summer	Low 3	Low	95	6
2018	P0	Early Summer	Low 3	Low	79	4
2018	P10	Early Summer	Low 3	Low	231	5
2018	P5	Early Summer	Low 3	Low	253	4
2018	E	Early Summer	Low 4	Low	105	3
2018	P0	Early Summer	Low 4	Low	49	3
2018	P5	Early Summer	Low 4	Low	87	1
2018	E	Early Summer	Low 5	Low	3	1
2018	P0	Early Summer	Low 5	Low	150	2
2018	P5	Early Summer	Low 5	Low	165	4
2018	E	Early Summer	Low 6	Low	14	1
2018	P0	Early Summer	Low 6	Low	14	3
2018	P5	Early Summer	Low 6	Low	366	5
2018	E	Early Summer	Mid 4	Mid	15	1
2018	P0	Early Summer	Mid 4	Mid	138	3
2018	P5	Early Summer	Mid 4	Mid	145	4
2018	E	Early Summer	Mid 5	Mid	12	2
2018	P0	Early Summer	Mid 5	Mid	109	2
2018	P5	Early Summer	Mid 5	Mid	278	5
2018	E	Early Summer	Mid 3,	Mid	13	2
2018	P0	Early Summer	Mid 3,	Mid	13	2
2018	P5	Early Summer	Mid 3,	Mid	9	1
2018	E	Early Summer	High 1	High	12	3
2018	P0	Early Summer	High 1	High	5	2
2018	P10	Early Summer	High 1	High	5	2
2018	P5	Early Summer	High 1	High	23	5
2018	E	Early Summer	High 5	High	41	9
2018	P0	Early Summer	High 5	High	122	4
2018	P10	Early Summer	High 5	High	605	6
2018	P5	Early Summer	High 5	High	107	8
2018	E	Early Summer	Mid 1	Mid	45	1
2018	P0	Early Summer	Mid 1	Mid	584	3
2018	P10	Early Summer	Mid 1	Mid	861	2
2018	P5	Early Summer	Mid 1	Mid	509	2
2018	E	Early Summer	High 2	High	10	4
2018	P0	Early Summer	High 2	High	126	3
2018	P10	Early Summer	High 2	High	17	2
2018	P5	Early Summer	High 2	High	113	3
2018	E	Early Summer	High 3	High	2	2
2018	P0	Early Summer	High 3	High	19	5
2018	P10	Early Summer	High 3	High	5	1
2018	P5	Early Summer	High 3	High	5	3
2018	E	Early Summer	High 4	High	167	6
2018	P0	Early Summer	High 4	High	1488	5
2018	P10	Early Summer	High 4	High	276	4
2018	P5	Early Summer	High 4	High	354	4
2018	E	Early Summer	Bad 6	Mid	3	1
2018	P0	Early Summer	Bad 6	Mid	62	3
2018	P10	Early Summer	Bad 6	Mid	18	1
2018	P5	Early Summer	Bad 6	Mid	7	3
2018	E	Early Summer	Mid 2	Mid	15	3
2018	P0	Early Summer	Mid 2	Mid	1	1
2018	P10	Early Summer	Mid 2	Mid	140	1
2018	P5	Early Summer	Mid 2	Mid	4	1
2018	E	Late Summer	Low 1	Low	53	2
2018	P0	Late Summer	Low 1	Low	172	6
2018	P10	Late Summer	Low 1	Low	119	6
2018	P5	Late Summer	Low 1	Low	134	6
2018	E	Late Summer	Low 2	Low	30	3
2018	P0	Late Summer	Low 2	Low	69	4
2018	P10	Late Summer	Low 2	Low	36	4
2018	P5	Late Summer	Low 2	Low	39	2
2018	E	Late Summer	Low 3	Low	403	6
2018	P0	Late Summer	Low 3	Low	159	5
2018	P10	Late Summer	Low 3	Low	199	6
2018	P5	Late Summer	Low 3	Low	91	6
2018	E	Late Summer	High 1	High	630	2
2018	P0	Late Summer	High 1	High	533	5
2018	P10	Late Summer	High 1	High	320	5
2018	P5	Late Summer	High 1	High	416	2
2018	E	Late Summer	Low 5	Low	5	1
2018	P0	Late Summer	Low 5	Low	514	5
2018	P5	Late Summer	Low 5	Low	227	4
2018	E	Late Summer	Low 6	Low	0	0
2018	P0	Late Summer	Low 6	Low	41	5
2018	P5	Late Summer	Low 6	Low	47	3
2018	E	Late Summer	Mid 4	Mid	0	0
2018	P0	Late Summer	Mid 4	Mid	491	7
2018	P5	Late Summer	Mid 4	Mid	111	3
2018	E	Late Summer	Mid 5	Mid	0	0
2018	P0	Late Summer	Mid 5	Mid	84	8
2018	P5	Late Summer	Mid 5	Mid	87	3
2018	E	Late Summer	Mid 3,	Mid	1	1
2018	P0	Late Summer	Mid 3,	Mid	10	3
2018	P5	Late Summer	Mid 3,	Mid	24	3
2018	E	Late Summer	High 6	High	352	4
2018	P0	Late Summer	High 6	High	1045	12
2018	P10	Late Summer	High 6	High	1686	7
2018	P5	Late Summer	High 6	High	1069	6
2018	E	Late Summer	Mid 1	Mid	50	4
2018	P0	Late Summer	Mid 1	Mid	58	5
2018	P10	Late Summer	Mid 1	Mid	19	4
2018	P5	Late Summer	Mid 1	Mid	108	7
2018	E	Late Summer	Low 4	Low	86	3
2018	P0	Late Summer	Low 4	Low	167	8
2018	P5	Late Summer	Low 4	Low	20	2
2018	E	Late Summer	High 5	High	159	10
2018	P0	Late Summer	High 5	High	610	8
2018	P10	Late Summer	High 5	High	601	15
2018	P5	Late Summer	High 5	High	419	6
2018	E	Late Summer	Mid 2	Mid	22	2
2018	P0	Late Summer	Mid 2	Mid	182	3
2018	P10	Late Summer	Mid 2	Mid	123	4
2018	P5	Late Summer	Mid 2	Mid	205	5
2018	E	Late Summer	High 4	High	237	7
2018	P0	Late Summer	High 4	High	69	6
2018	P10	Late Summer	High 4	High	146	7
2018	P5	Late Summer	High 4	High	143	6
2018	E	Late Summer	High 3	High	59	3
2018	P0	Late Summer	High 3	High	557	9
2018	P10	Late Summer	High 3	High	317	4
2018	P5	Late Summer	High 3	High	422	5
2018	E	Late Summer	Bad 6	Mid	72	5
2018	P0	Late Summer	Bad 6	Mid	233	10
2018	P10	Late Summer	Bad 6	Mid	555	4
2018	P5	Late Summer	Bad 6	Mid	2045	3
2018	E	Late Summer	High 2	High	122	8
2018	P0	Late Summer	High 2	High	559	10
2018	P10	Late Summer	High 2	High	215	8
2018	P5	Late Summer	High 2	High	533	11
2018	E	Fall	Low 2	Low	0	0
2018	P0	Fall	Low 2	Low	50	4
2018	P10	Fall	Low 2	Low	104	4
2018	P5	Fall	Low 2	Low	38	6
2018	E	Fall	Low 3	Low	292	9
2018	P0	Fall	Low 3	Low	261	5
2018	P10	Fall	Low 3	Low	238	11
2018	P5	Fall	Low 3	Low	309	9
2018	E	Fall	High 1	High	485	4
2018	P0	Fall	High 1	High	99	2
2018	P10	Fall	High 1	High	614	3
2018	P5	Fall	High 1	High	152	1
2018	E	Fall	High 6	High	24	3
2018	P0	Fall	High 6	High	695	3
2018	P10	Fall	High 6	High	130	5
2018	P5	Fall	High 6	High	394	1
2018	E	Fall	Low 1	Low	63	7
2018	P0	Fall	Low 1	Low	505	9
2018	P10	Fall	Low 1	Low	52	6
2018	P5	Fall	Low 1	Low	136	3
2018	E	Fall	Mid 2	Mid	56	3
2018	P0	Fall	Mid 2	Mid	7	3
2018	P10	Fall	Mid 2	Mid	110	5
2018	P5	Fall	Mid 2	Mid	30	4
2018	E	Fall	High 2	High	328	4
2018	P0	Fall	High 2	High	366	8
2018	P10	Fall	High 2	High	265	11
2018	P5	Fall	High 2	High	573	10
2018	E	Fall	High 3	High	24	3
2018	P0	Fall	High 3	High	225	8
2018	P10	Fall	High 3	High	68	7
2018	P5	Fall	High 3	High	136	8
2018	E	Fall	High 4	High	11	3
2018	P0	Fall	High 4	High	40	2
2018	P10	Fall	High 4	High	79	2
2018	P5	Fall	High 4	High	16	3
2018	E	Fall	Mid 1	Mid	17	2
2018	P0	Fall	Mid 1	Mid	92	4
2018	P10	Fall	Mid 1	Mid	60	6
2018	P5	Fall	Mid 1	Mid	53	2
2018	E	Fall	Mid 5	Mid	8	1
2018	P0	Fall	Mid 5	Mid	357	6
2018	P5	Fall	Mid 5	Mid	172	3
2018	E	Fall	Mid 3,	Mid	3	1
2018	P0	Fall	Mid 3,	Mid	40	4
2018	P5	Fall	Mid 3,	Mid	42	5
2018	E	Fall	Low 4	Low	202	4
2018	P0	Fall	Low 4	Low	513	10
2018	P5	Fall	Low 4	Low	209	7
2018	E	Fall	Low 5	Low	96	3
2018	P0	Fall	Low 5	Low	761	14
2018	P5	Fall	Low 5	Low	47	7
2018	E	Fall	Low 6	Low	46	1
2018	P0	Fall	Low 6	Low	144	4
2018	P5	Fall	Low 6	Low	1	1
2018	E	Fall	Mid 4	Mid	32	1
2018	P0	Fall	Mid 4	Mid	1178	5
2018	P5	Fall	Mid 4	Mid	863	10
2018	E	Fall	Bad 6	Mid	42	4
2018	P0	Fall	Bad 6	Mid	435	5
2018	P10	Fall	Bad 6	Mid	437	8
2018	P5	Fall	Bad 6	Mid	72	6
2018	E	Fall	High 5	High	94	12
2018	P0	Fall	High 5	High	406	9
2018	P10	Fall	High 5	High	207	7
2018	P5	Fall	High 5	High	30	3
