# Supplementary material for: Integrated vegetation management within electrical transmission landscapes promotes floral resource and flower-visiting insect diversity
Source: PLoS One. 2024 Aug 21;19(8):e0308263. doi: 10.1371/journal.pone.0308263 (PMC11338444; doi:10.1371/journal.pone.0308263)
Supplement: S5 Table — (XLSX) [file pone.0308263.s008.xlsx]

## Sheet: Sheet 1
Integrated vegetation management within electrical transmission landscapes promotes floral resource and flower-visiting insect diversity
Chase B. Kimmel1*, Ivone de Bem Oliveira1, Joshua W. Campbell1,2, Emily Khazan1, Jonathan S. Bremer1,3, Kristin Rossetti1, Matthew Standridge1, Tyler J. Shaw1, Samm Epstein1, Alexandra Tsalickis1,4, and Jaret C. Daniels1,5
1 McGuire Center for Lepidoptera and Biodiversity, Florida Museum of Natural History, University of Florida, Gainesville, Florida, United States of America
2 United States Department of Agriculture Agricultural Research Service Northern Plains Agricultural Research Laboratory, Sidney, Montana, United States of America
3 Florida Department of Agriculture and Consumer Services, Division of Plant Industry, Entomology Section, Gainesville, Florida, United States of America
4 Department of Geosciences, Auburn University, Auburn, Alabama, United States of America
5 Department of Entomology and Nematology, University of Florida, Gainesville, Florida, United States of America
* Corresponding author
E-mail: cbkimmel@ufl.edu (CBK)
S5 Table. All flower-visitor data.
Year	Transect	Season	Site	Treatment	Abundance	Richness
2017	E	Early Summer	Low 4	Low	8	5
2017	E	Early Summer	Low 4	Low	7	4
2017	E	Fall	Low 4	Low	2	1
2017	E	Fall	Low 4	Low	10	5
2017	E	Fall	Low 4	Low	5	2
2017	E	Late Summer	Low 4	Low	2	2
2017	E	Late Summer	Low 4	Low	4	4
2017	E	Late Summer	Low 4	Low	1	1
2017	P0	Early Summer	Low 4	Low	5	5
2017	P0	Early Summer	Low 4	Low	19	10
2017	P0	Fall	Low 4	Low	15	5
2017	P0	Fall	Low 4	Low	5	4
2017	P0	Fall	Low 4	Low	8	4
2017	P0	Late Summer	Low 4	Low	6	4
2017	P0	Late Summer	Low 4	Low	5	3
2017	P0	Late Summer	Low 4	Low	3	3
2017	E	Early Summer	Low 5	Low	9	4
2017	E	Early Summer	Low 5	Low	8	5
2017	E	Fall	Low 5	Low	5	4
2017	E	Fall	Low 5	Low	4	3
2017	E	Fall	Low 5	Low	7	5
2017	E	Late Summer	Low 5	Low	1	1
2017	E	Late Summer	Low 5	Low	4	4
2017	E	Late Summer	Low 5	Low	5	5
2017	P0	Early Summer	Low 5	Low	9	4
2017	P0	Early Summer	Low 5	Low	2	2
2017	P0	Fall	Low 5	Low	3	3
2017	P0	Fall	Low 5	Low	14	5
2017	P0	Fall	Low 5	Low	7	2
2017	P0	Late Summer	Low 5	Low	2	2
2017	P0	Late Summer	Low 5	Low	5	3
2017	P0	Late Summer	Low 5	Low	4	3
2017	E	Early Summer	Low 6	Low	12	6
2017	E	Early Summer	Low 6	Low	9	5
2017	E	Fall	Low 6	Low	2	2
2017	E	Fall	Low 6	Low	5	3
2017	E	Fall	Low 6	Low	4	3
2017	E	Late Summer	Low 6	Low	5	5
2017	E	Late Summer	Low 6	Low	3	3
2017	E	Late Summer	Low 6	Low	3	3
2017	P0	Early Summer	Low 6	Low	31	6
2017	P0	Early Summer	Low 6	Low	5	4
2017	P0	Fall	Low 6	Low	7	4
2017	P0	Fall	Low 6	Low	14	4
2017	P0	Fall	Low 6	Low	6	3
2017	P0	Late Summer	Low 6	Low	3	2
2017	P0	Late Summer	Low 6	Low	4	3
2017	P0	Late Summer	Low 6	Low	5	4
2017	E	Early Summer	Mid 4	Mid	4	4
2017	E	Early Summer	Mid 4	Mid	14	8
2017	E	Fall	Mid 4	Mid	4	3
2017	E	Fall	Mid 4	Mid	7	4
2017	E	Fall	Mid 4	Mid	5	3
2017	E	Late Summer	Mid 4	Mid	3	2
2017	E	Late Summer	Mid 4	Mid	2	2
2017	E	Late Summer	Mid 4	Mid	2	2
2017	P0	Early Summer	Mid 4	Mid	6	5
2017	P0	Early Summer	Mid 4	Mid	36	5
2017	P0	Fall	Mid 4	Mid	10	3
2017	P0	Fall	Mid 4	Mid	4	4
2017	P0	Fall	Mid 4	Mid	3	3
2017	P0	Late Summer	Mid 4	Mid	1	1
2017	P0	Late Summer	Mid 4	Mid	6	4
2017	P0	Late Summer	Mid 4	Mid	5	3
2017	E	Early Summer	Mid 5	Mid	3	2
2017	E	Early Summer	Mid 5	Mid	10	5
2017	E	Fall	Mid 5	Mid	11	5
2017	E	Fall	Mid 5	Mid	8	4
2017	E	Fall	Mid 5	Mid	7	2
2017	E	Late Summer	Mid 5	Mid	2	2
2017	E	Late Summer	Mid 5	Mid	3	3
2017	E	Late Summer	Mid 5	Mid	6	4
2017	P0	Early Summer	Mid 5	Mid	13	5
2017	P0	Early Summer	Mid 5	Mid	49	10
2017	P0	Fall	Mid 5	Mid	7	5
2017	P0	Fall	Mid 5	Mid	5	3
2017	P0	Fall	Mid 5	Mid	6	3
2017	P0	Late Summer	Mid 5	Mid	9	7
2017	P0	Late Summer	Mid 5	Mid	3	3
2017	P0	Late Summer	Mid 5	Mid	3	3
2017	E	Early Summer	Bad 6	Mid	16	6
2017	E	Early Summer	Bad 6	Mid	20	10
2017	E	Fall	Bad 6	Mid	6	5
2017	E	Fall	Bad 6	Mid	3	3
2017	E	Fall	Bad 6	Mid	16	5
2017	E	Late Summer	Bad 6	Mid	16	6
2017	E	Late Summer	Bad 6	Mid	9	5
2017	E	Late Summer	Bad 6	Mid	11	6
2017	P0	Early Summer	Bad 6	Mid	50	16
2017	P0	Early Summer	Bad 6	Mid	21	10
2017	P0	Fall	Bad 6	Mid	19	6
2017	P0	Fall	Bad 6	Mid	33	10
2017	P0	Fall	Bad 6	Mid	5	5
2017	P0	Late Summer	Bad 6	Mid	8	5
2017	P0	Late Summer	Bad 6	Mid	10	6
2017	P0	Late Summer	Bad 6	Mid	14	7
2017	E	Fall	High 1	High	98	11
2017	E	Fall	High 1	High	6	4
2017	E	Fall	High 1	High	53	13
2017	E	Late Summer	High 1	High	26	10
2017	E	Late Summer	High 1	High	23	8
2017	P0	Fall	High 1	High	8	6
2017	P0	Fall	High 1	High	37	12
2017	P0	Fall	High 1	High	84	13
2017	P0	Late Summer	High 1	High	20	9
2017	P0	Late Summer	High 1	High	45	18
2017	E	Early Summer	High 2	High	0	0
2017	E	Early Summer	High 2	High	21	3
2017	E	Fall	High 2	High	9	4
2017	E	Fall	High 2	High	10	4
2017	E	Fall	High 2	High	5	3
2017	E	Late Summer	High 2	High	13	6
2017	E	Late Summer	High 2	High	8	7
2017	E	Late Summer	High 2	High	11	8
2017	P0	Early Summer	High 2	High	10	4
2017	P0	Early Summer	High 2	High	29	6
2017	P0	Fall	High 2	High	9	5
2017	P0	Fall	High 2	High	23	6
2017	P0	Fall	High 2	High	36	8
2017	P0	Late Summer	High 2	High	26	16
2017	P0	Late Summer	High 2	High	21	11
2017	P0	Late Summer	High 2	High	20	11
2017	E	Early Summer	High 3	High	46	7
2017	E	Early Summer	High 3	High	22	10
2017	E	Fall	High 3	High	14	4
2017	E	Fall	High 3	High	27	9
2017	E	Fall	High 3	High	6	3
2017	E	Late Summer	High 3	High	13	4
2017	E	Late Summer	High 3	High	9	4
2017	E	Late Summer	High 3	High	9	5
2017	P0	Early Summer	High 3	High	58	8
2017	P0	Early Summer	High 3	High	25	6
2017	P0	Fall	High 3	High	15	7
2017	P0	Fall	High 3	High	9	5
2017	P0	Fall	High 3	High	56	14
2017	P0	Late Summer	High 3	High	25	9
2017	P0	Late Summer	High 3	High	25	13
2017	P0	Late Summer	High 3	High	22	5
2017	E	Early Summer	High 4	High	12	5
2017	E	Early Summer	High 4	High	15	9
2017	E	Fall	High 4	High	8	4
2017	E	Fall	High 4	High	12	6
2017	E	Fall	High 4	High	22	4
2017	E	Late Summer	High 4	High	5	2
2017	E	Late Summer	High 4	High	0	0
2017	E	Late Summer	High 4	High	9	6
2017	P0	Early Summer	High 4	High	11	6
2017	P0	Early Summer	High 4	High	11	3
2017	P0	Fall	High 4	High	13	4
2017	P0	Fall	High 4	High	5	5
2017	P0	Fall	High 4	High	7	3
2017	P0	Late Summer	High 4	High	5	2
2017	P0	Late Summer	High 4	High	4	3
2017	P0	Late Summer	High 4	High	3	3
2017	E	Early Summer	High 5	High	60	11
2017	E	Early Summer	High 5	High	37	12
2017	E	Fall	High 5	High	118	8
2017	E	Fall	High 5	High	33	3
2017	E	Fall	High 5	High	7	4
2017	E	Late Summer	High 5	High	12	6
2017	E	Late Summer	High 5	High	23	14
2017	E	Late Summer	High 5	High	6	4
2017	P0	Early Summer	High 5	High	83	8
2017	P0	Early Summer	High 5	High	77	18
2017	P0	Fall	High 5	High	20	5
2017	P0	Fall	High 5	High	26	8
2017	P0	Fall	High 5	High	17	6
2017	P0	Late Summer	High 5	High	23	9
2017	P0	Late Summer	High 5	High	16	7
2017	P0	Late Summer	High 5	High	17	7
2017	E	Early Summer	High 6	High	38	10
2017	E	Early Summer	High 6	High	6	6
2017	E	Fall	High 6	High	35	8
2017	E	Fall	High 6	High	22	8
2017	E	Fall	High 6	High	20	7
2017	E	Late Summer	High 6	High	19	9
2017	E	Late Summer	High 6	High	16	3
2017	E	Late Summer	High 6	High	16	4
2017	P0	Early Summer	High 6	High	40	10
2017	P0	Early Summer	High 6	High	39	17
2017	P0	Fall	High 6	High	31	9
2017	P0	Fall	High 6	High	26	6
2017	P0	Fall	High 6	High	15	6
2017	P0	Late Summer	High 6	High	17	10
2017	P0	Late Summer	High 6	High	19	7
2017	P0	Late Summer	High 6	High	14	6
2017	E	Early Summer	Low 1	Low	6	5
2017	E	Early Summer	Low 1	Low	3	3
2017	E	Fall	Low 1	Low	15	3
2017	E	Fall	Low 1	Low	2	1
2017	E	Fall	Low 1	Low	1	1
2017	E	Late Summer	Low 1	Low	2	2
2017	E	Late Summer	Low 1	Low	4	4
2017	E	Late Summer	Low 1	Low	1	1
2017	P0	Early Summer	Low 1	Low	30	12
2017	P0	Early Summer	Low 1	Low	2	2
2017	P0	Fall	Low 1	Low	14	6
2017	P0	Fall	Low 1	Low	2	2
2017	P0	Fall	Low 1	Low	9	2
2017	P0	Late Summer	Low 1	Low	9	5
2017	P0	Late Summer	Low 1	Low	8	5
2017	P0	Late Summer	Low 1	Low	1	1
2017	E	Early Summer	Low 2	Low	1	1
2017	E	Early Summer	Low 2	Low	9	8
2017	E	Fall	Low 2	Low	3	2
2017	E	Fall	Low 2	Low	14	1
2017	E	Fall	Low 2	Low	1	1
2017	E	Late Summer	Low 2	Low	5	4
2017	E	Late Summer	Low 2	Low	6	5
2017	E	Late Summer	Low 2	Low	2	1
2017	P0	Early Summer	Low 2	Low	5	5
2017	P0	Early Summer	Low 2	Low	17	7
2017	P0	Fall	Low 2	Low	28	5
2017	P0	Fall	Low 2	Low	12	4
2017	P0	Fall	Low 2	Low	3	2
2017	P0	Late Summer	Low 2	Low	2	2
2017	P0	Late Summer	Low 2	Low	7	5
2017	P0	Late Summer	Low 2	Low	14	9
2017	E	Early Summer	Low 3	Low	38	9
2017	E	Early Summer	Low 3	Low	5	5
2017	E	Fall	Low 3	Low	9	4
2017	E	Fall	Low 3	Low	7	4
2017	E	Fall	Low 3	Low	13	4
2017	E	Late Summer	Low 3	Low	9	7
2017	E	Late Summer	Low 3	Low	9	5
2017	E	Late Summer	Low 3	Low	3	3
2017	P0	Early Summer	Low 3	Low	30	8
2017	P0	Early Summer	Low 3	Low	6	4
2017	P0	Fall	Low 3	Low	14	5
2017	P0	Fall	Low 3	Low	2	2
2017	P0	Fall	Low 3	Low	10	6
2017	P0	Late Summer	Low 3	Low	5	3
2017	P0	Late Summer	Low 3	Low	18	12
2017	P0	Late Summer	Low 3	Low	7	6
2017	E	Early Summer	Mid 1	Mid	44	15
2017	E	Early Summer	Mid 1	Mid	18	3
2017	E	Fall	Mid 1	Mid	13	3
2017	E	Fall	Mid 1	Mid	50	2
2017	E	Fall	Mid 1	Mid	24	4
2017	E	Late Summer	Mid 1	Mid	2	2
2017	E	Late Summer	Mid 1	Mid	5	1
2017	E	Late Summer	Mid 1	Mid	5	4
2017	P0	Early Summer	Mid 1	Mid	29	10
2017	P0	Early Summer	Mid 1	Mid	19	5
2017	P0	Fall	Mid 1	Mid	21	3
2017	P0	Fall	Mid 1	Mid	8	2
2017	P0	Fall	Mid 1	Mid	92	6
2017	P0	Late Summer	Mid 1	Mid	5	4
2017	P0	Late Summer	Mid 1	Mid	6	3
2017	P0	Late Summer	Mid 1	Mid	8	3
2017	E	Early Summer	Mid 2	Mid	25	13
2017	E	Early Summer	Mid 2	Mid	14	10
2017	E	Fall	Mid 2	Mid	24	4
2017	E	Fall	Mid 2	Mid	5	4
2017	E	Fall	Mid 2	Mid	11	2
2017	E	Late Summer	Mid 2	Mid	1	1
2017	E	Late Summer	Mid 2	Mid	10	5
2017	E	Late Summer	Mid 2	Mid	2	2
2017	P0	Early Summer	Mid 2	Mid	16	12
2017	P0	Early Summer	Mid 2	Mid	50	20
2017	P0	Fall	Mid 2	Mid	3	2
2017	P0	Fall	Mid 2	Mid	15	6
2017	P0	Fall	Mid 2	Mid	13	5
2017	P0	Late Summer	Mid 2	Mid	3	2
2017	P0	Late Summer	Mid 2	Mid	11	7
2017	P0	Late Summer	Mid 2	Mid	7	5
2017	E	Early Summer	Mid 3,	Mid	8	6
2017	E	Early Summer	Mid 3,	Mid	10	4
2017	E	Fall	Mid 3,	Mid	6	2
2017	E	Fall	Mid 3,	Mid	3	1
2017	E	Fall	Mid 3,	Mid	8	2
2017	E	Late Summer	Mid 3,	Mid	3	3
2017	E	Late Summer	Mid 3,	Mid	12	4
2017	E	Late Summer	Mid 3,	Mid	1	1
2017	P0	Early Summer	Mid 3,	Mid	20	8
2017	P0	Early Summer	Mid 3,	Mid	54	14
2017	P0	Fall	Mid 3,	Mid	5	4
2017	P0	Fall	Mid 3,	Mid	14	4
2017	P0	Fall	Mid 3,	Mid	38	4
2017	P0	Late Summer	Mid 3,	Mid	12	2
2017	P0	Late Summer	Mid 3,	Mid	24	3
2017	P0	Late Summer	Mid 3,	Mid	5	2
2018	E	Early Summer	Low 4	Low	12	2
2018	E	Early Summer	Low 4	Low	18	6
2018	E	Fall	Low 4	Low	9	4
2018	E	Fall	Low 4	Low	3	3
2018	E	Late Summer	Low 4	Low	7	4
2018	E	Late Summer	Low 4	Low	0	0
2018	E	Late Summer	Low 4	Low	1	1
2018	E	Spring	Low 4	Low	12	2
2018	E	Spring	Low 4	Low	6	3
2018	P0	Early Summer	Low 4	Low	13	8
2018	P0	Early Summer	Low 4	Low	42	13
2018	P0	Fall	Low 4	Low	12	4
2018	P0	Fall	Low 4	Low	7	3
2018	P0	Late Summer	Low 4	Low	19	7
2018	P0	Late Summer	Low 4	Low	3	1
2018	P0	Late Summer	Low 4	Low	8	6
2018	P0	Spring	Low 4	Low	28	8
2018	P0	Spring	Low 4	Low	10	3
2018	E	Early Summer	Low 5	Low	7	4
2018	E	Early Summer	Low 5	Low	5	4
2018	E	Fall	Low 5	Low	11	3
2018	E	Fall	Low 5	Low	7	3
2018	E	Late Summer	Low 5	Low	2	2
2018	E	Late Summer	Low 5	Low	3	3
2018	E	Late Summer	Low 5	Low	9	8
2018	E	Spring	Low 5	Low	15	9
2018	E	Spring	Low 5	Low	20	7
2018	P0	Early Summer	Low 5	Low	9	4
2018	P0	Early Summer	Low 5	Low	7	6
2018	P0	Fall	Low 5	Low	12	4
2018	P0	Fall	Low 5	Low	33	6
2018	P0	Late Summer	Low 5	Low	15	6
2018	P0	Late Summer	Low 5	Low	20	9
2018	P0	Late Summer	Low 5	Low	12	9
2018	P0	Spring	Low 5	Low	10	6
2018	P0	Spring	Low 5	Low	10	3
2018	E	Early Summer	Low 6	Low	3	2
2018	E	Early Summer	Low 6	Low	5	4
2018	E	Fall	Low 6	Low	5	4
2018	E	Fall	Low 6	Low	8	2
2018	E	Late Summer	Low 6	Low	3	3
2018	E	Late Summer	Low 6	Low	0	0
2018	E	Late Summer	Low 6	Low	5	3
2018	E	Spring	Low 6	Low	7	4
2018	E	Spring	Low 6	Low	38	8
2018	P0	Early Summer	Low 6	Low	2	2
2018	P0	Early Summer	Low 6	Low	6	5
2018	P0	Fall	Low 6	Low	18	7
2018	P0	Fall	Low 6	Low	13	7
2018	P0	Late Summer	Low 6	Low	1	1
2018	P0	Late Summer	Low 6	Low	2	1
2018	P0	Late Summer	Low 6	Low	1	1
2018	P0	Spring	Low 6	Low	17	8
2018	P0	Spring	Low 6	Low	66	6
2018	E	Early Summer	Mid 4	Mid	8	5
2018	E	Early Summer	Mid 4	Mid	8	5
2018	E	Fall	Mid 4	Mid	20	7
2018	E	Fall	Mid 4	Mid	16	5
2018	E	Late Summer	Mid 4	Mid	2	2
2018	E	Late Summer	Mid 4	Mid	3	2
2018	E	Late Summer	Mid 4	Mid	0	0
2018	E	Spring	Mid 4	Mid	17	7
2018	E	Spring	Mid 4	Mid	21	6
2018	P0	Early Summer	Mid 4	Mid	6	5
2018	P0	Early Summer	Mid 4	Mid	2	2
2018	P0	Fall	Mid 4	Mid	26	12
2018	P0	Fall	Mid 4	Mid	27	6
2018	P0	Late Summer	Mid 4	Mid	5	5
2018	P0	Late Summer	Mid 4	Mid	12	9
2018	P0	Late Summer	Mid 4	Mid	4	4
2018	P0	Spring	Mid 4	Mid	9	1
2018	P0	Spring	Mid 4	Mid	18	3
2018	E	Early Summer	Mid 5	Mid	16	5
2018	E	Early Summer	Mid 5	Mid	9	4
2018	E	Fall	Mid 5	Mid	10	2
2018	E	Fall	Mid 5	Mid	11	5
2018	E	Late Summer	Mid 5	Mid	2	2
2018	E	Late Summer	Mid 5	Mid	1	1
2018	E	Late Summer	Mid 5	Mid	14	5
2018	E	Spring	Mid 5	Mid	24	6
2018	E	Spring	Mid 5	Mid	34	8
2018	P0	Early Summer	Mid 5	Mid	14	5
2018	P0	Early Summer	Mid 5	Mid	15	13
2018	P0	Fall	Mid 5	Mid	21	6
2018	P0	Fall	Mid 5	Mid	15	4
2018	P0	Late Summer	Mid 5	Mid	3	3
2018	P0	Late Summer	Mid 5	Mid	11	3
2018	P0	Late Summer	Mid 5	Mid	12	3
2018	P0	Spring	Mid 5	Mid	28	7
2018	P0	Spring	Mid 5	Mid	36	5
2018	E	Early Summer	Bad 6	Mid	23	9
2018	E	Early Summer	Bad 6	Mid	5	4
2018	E	Fall	Bad 6	Mid	20	7
2018	E	Fall	Bad 6	Mid	13	4
2018	E	Late Summer	Bad 6	Mid	7	6
2018	E	Late Summer	Bad 6	Mid	4	2
2018	E	Late Summer	Bad 6	Mid	1	1
2018	E	Spring	Bad 6	Mid	21	2
2018	E	Spring	Bad 6	Mid	16	8
2018	P0	Early Summer	Bad 6	Mid	33	7
2018	P0	Early Summer	Bad 6	Mid	44	12
2018	P0	Fall	Bad 6	Mid	39	12
2018	P0	Fall	Bad 6	Mid	50	12
2018	P0	Late Summer	Bad 6	Mid	7	4
2018	P0	Late Summer	Bad 6	Mid	14	4
2018	P0	Late Summer	Bad 6	Mid	25	13
2018	P0	Spring	Bad 6	Mid	159	7
2018	P0	Spring	Bad 6	Mid	57	13
2018	E	Early Summer	High 1	High	63	9
2018	E	Early Summer	High 1	High	11	8
2018	E	Fall	High 1	High	47	9
2018	E	Fall	High 1	High	95	14
2018	E	Late Summer	High 1	High	33	15
2018	E	Late Summer	High 1	High	6	5
2018	E	Late Summer	High 1	High	16	6
2018	E	Spring	High 1	High	31	3
2018	E	Spring	High 1	High	41	10
2018	P0	Early Summer	High 1	High	44	12
2018	P0	Early Summer	High 1	High	8	6
2018	P0	Fall	High 1	High	110	12
2018	P0	Fall	High 1	High	45	9
2018	P0	Late Summer	High 1	High	25	14
2018	P0	Late Summer	High 1	High	28	13
2018	P0	Late Summer	High 1	High	4	1
2018	P0	Spring	High 1	High	30	4
2018	P0	Spring	High 1	High	30	10
2018	E	Early Summer	High 2	High	10	7
2018	E	Early Summer	High 2	High	14	7
2018	E	Fall	High 2	High	8	4
2018	E	Fall	High 2	High	14	5
2018	E	Late Summer	High 2	High	4	3
2018	E	Late Summer	High 2	High	9	7
2018	E	Late Summer	High 2	High	1	1
2018	E	Spring	High 2	High	16	6
2018	E	Spring	High 2	High	81	7
2018	P0	Early Summer	High 2	High	18	7
2018	P0	Early Summer	High 2	High	12	5
2018	P0	Fall	High 2	High	38	4
2018	P0	Fall	High 2	High	24	7
2018	P0	Late Summer	High 2	High	8	6
2018	P0	Late Summer	High 2	High	1	1
2018	P0	Late Summer	High 2	High	5	3
2018	P0	Spring	High 2	High	21	10
2018	P0	Spring	High 2	High	65	6
2018	E	Early Summer	High 3	High	28	8
2018	E	Early Summer	High 3	High	19	7
2018	E	Fall	High 3	High	16	7
2018	E	Fall	High 3	High	12	8
2018	E	Late Summer	High 3	High	0	0
2018	E	Late Summer	High 3	High	7	3
2018	E	Late Summer	High 3	High	10	2
2018	E	Spring	High 3	High	38	9
2018	E	Spring	High 3	High	123	7
2018	P0	Early Summer	High 3	High	39	11
2018	P0	Early Summer	High 3	High	24	8
2018	P0	Fall	High 3	High	43	14
2018	P0	Fall	High 3	High	14	8
2018	P0	Late Summer	High 3	High	4	3
2018	P0	Late Summer	High 3	High	6	3
2018	P0	Late Summer	High 3	High	21	6
2018	P0	Spring	High 3	High	77	9
2018	P0	Spring	High 3	High	51	11
2018	E	Early Summer	High 4	High	7	7
2018	E	Early Summer	High 4	High	0	0
2018	E	Fall	High 4	High	5	3
2018	E	Fall	High 4	High	68	6
2018	E	Late Summer	High 4	High	1	1
2018	E	Late Summer	High 4	High	11	6
2018	E	Late Summer	High 4	High	0	0
2018	E	Spring	High 4	High	5	3
2018	E	Spring	High 4	High	5	4
2018	P0	Early Summer	High 4	High	2	2
2018	P0	Early Summer	High 4	High	3	3
2018	P0	Fall	High 4	High	30	4
2018	P0	Fall	High 4	High	0	0
2018	P0	Late Summer	High 4	High	2	2
2018	P0	Late Summer	High 4	High	0	0
2018	P0	Late Summer	High 4	High	0	0
2018	P0	Spring	High 4	High	3	3
2018	P0	Spring	High 4	High	2	2
2018	E	Early Summer	High 5	High	16	9
2018	E	Early Summer	High 5	High	9	7
2018	E	Fall	High 5	High	55	6
2018	E	Fall	High 5	High	147	3
2018	E	Late Summer	High 5	High	2	2
2018	E	Late Summer	High 5	High	2	2
2018	E	Late Summer	High 5	High	7	5
2018	E	Spring	High 5	High	17	6
2018	E	Spring	High 5	High	22	5
2018	P0	Early Summer	High 5	High	21	12
2018	P0	Early Summer	High 5	High	20	11
2018	P0	Fall	High 5	High	114	8
2018	P0	Fall	High 5	High	55	10
2018	P0	Late Summer	High 5	High	12	5
2018	P0	Late Summer	High 5	High	1	1
2018	P0	Late Summer	High 5	High	13	7
2018	P0	Spring	High 5	High	131	6
2018	P0	Spring	High 5	High	47	7
2018	E	Early Summer	High 6	High	32	9
2018	E	Early Summer	High 6	High	53	7
2018	E	Fall	High 6	High	23	8
2018	E	Fall	High 6	High	80	6
2018	E	Late Summer	High 6	High	15	5
2018	E	Late Summer	High 6	High	37	14
2018	E	Late Summer	High 6	High	12	6
2018	E	Spring	High 6	High	101	4
2018	E	Spring	High 6	High	52	7
2018	P0	Early Summer	High 6	High	40	12
2018	P0	Early Summer	High 6	High	41	13
2018	P0	Fall	High 6	High	61	25
2018	P0	Fall	High 6	High	184	10
2018	P0	Late Summer	High 6	High	35	18
2018	P0	Late Summer	High 6	High	11	5
2018	P0	Late Summer	High 6	High	25	5
2018	P0	Spring	High 6	High	78	5
2018	P0	Spring	High 6	High	46	7
2018	E	Early Summer	Low 1	Low	8	4
2018	E	Early Summer	Low 1	Low	20	10
2018	E	Fall	Low 1	Low	6	3
2018	E	Fall	Low 1	Low	2	1
2018	E	Late Summer	Low 1	Low	3	3
2018	E	Late Summer	Low 1	Low	12	4
2018	E	Late Summer	Low 1	Low	0	0
2018	E	Spring	Low 1	Low	16	5
2018	E	Spring	Low 1	Low	19	12
2018	P0	Early Summer	Low 1	Low	19	9
2018	P0	Early Summer	Low 1	Low	34	9
2018	P0	Fall	Low 1	Low	18	6
2018	P0	Fall	Low 1	Low	12	10
2018	P0	Late Summer	Low 1	Low	16	7
2018	P0	Late Summer	Low 1	Low	1	1
2018	P0	Late Summer	Low 1	Low	20	11
2018	P0	Spring	Low 1	Low	15	2
2018	P0	Spring	Low 1	Low	65	11
2018	E	Early Summer	Low 2	Low	9	7
2018	E	Early Summer	Low 2	Low	21	8
2018	E	Fall	Low 2	Low	7	4
2018	E	Fall	Low 2	Low	1	1
2018	E	Late Summer	Low 2	Low	2	2
2018	E	Late Summer	Low 2	Low	5	3
2018	E	Late Summer	Low 2	Low	4	2
2018	E	Spring	Low 2	Low	20	9
2018	E	Spring	Low 2	Low	23	3
2018	P0	Early Summer	Low 2	Low	25	12
2018	P0	Early Summer	Low 2	Low	35	11
2018	P0	Fall	Low 2	Low	15	8
2018	P0	Fall	Low 2	Low	56	9
2018	P0	Late Summer	Low 2	Low	17	9
2018	P0	Late Summer	Low 2	Low	30	5
2018	P0	Late Summer	Low 2	Low	21	9
2018	P0	Spring	Low 2	Low	99	10
2018	P0	Spring	Low 2	Low	56	4
2018	E	Early Summer	Low 3	Low	20	8
2018	E	Early Summer	Low 3	Low	8	5
2018	E	Fall	Low 3	Low	24	8
2018	E	Fall	Low 3	Low	11	7
2018	E	Late Summer	Low 3	Low	12	6
2018	E	Late Summer	Low 3	Low	20	16
2018	E	Late Summer	Low 3	Low	0	0
2018	E	Spring	Low 3	Low	14	2
2018	E	Spring	Low 3	Low	9	7
2018	P0	Early Summer	Low 3	Low	21	12
2018	P0	Early Summer	Low 3	Low	25	6
2018	P0	Fall	Low 3	Low	13	4
2018	P0	Fall	Low 3	Low	18	7
2018	P0	Late Summer	Low 3	Low	17	11
2018	P0	Late Summer	Low 3	Low	9	7
2018	P0	Late Summer	Low 3	Low	13	8
2018	P0	Spring	Low 3	Low	63	5
2018	P0	Spring	Low 3	Low	52	6
2018	E	Early Summer	Mid 1	Mid	8	3
2018	E	Early Summer	Mid 1	Mid	30	7
2018	E	Fall	Mid 1	Mid	58	8
2018	E	Fall	Mid 1	Mid	30	8
2018	E	Late Summer	Mid 1	Mid	1	1
2018	E	Late Summer	Mid 1	Mid	13	9
2018	E	Late Summer	Mid 1	Mid	18	6
2018	E	Spring	Mid 1	Mid	15	6
2018	E	Spring	Mid 1	Mid	8	3
2018	P0	Early Summer	Mid 1	Mid	4	3
2018	P0	Early Summer	Mid 1	Mid	9	5
2018	P0	Fall	Mid 1	Mid	132	10
2018	P0	Fall	Mid 1	Mid	29	5
2018	P0	Late Summer	Mid 1	Mid	1	1
2018	P0	Late Summer	Mid 1	Mid	8	7
2018	P0	Late Summer	Mid 1	Mid	8	3
2018	P0	Spring	Mid 1	Mid	13	4
2018	P0	Spring	Mid 1	Mid	13	5
2018	E	Early Summer	Mid 2	Mid	5	4
2018	E	Early Summer	Mid 2	Mid	3	3
2018	E	Fall	Mid 2	Mid	12	3
2018	E	Fall	Mid 2	Mid	65	4
2018	E	Late Summer	Mid 2	Mid	6	1
2018	E	Late Summer	Mid 2	Mid	8	7
2018	E	Late Summer	Mid 2	Mid	4	4
2018	E	Spring	Mid 2	Mid	12	6
2018	E	Spring	Mid 2	Mid	8	3
2018	P0	Early Summer	Mid 2	Mid	6	6
2018	P0	Early Summer	Mid 2	Mid	10	6
2018	P0	Fall	Mid 2	Mid	49	14
2018	P0	Fall	Mid 2	Mid	92	8
2018	P0	Late Summer	Mid 2	Mid	16	9
2018	P0	Late Summer	Mid 2	Mid	9	6
2018	P0	Late Summer	Mid 2	Mid	9	5
2018	P0	Spring	Mid 2	Mid	12	3
2018	P0	Spring	Mid 2	Mid	18	7
2018	E	Early Summer	Mid 3,	Mid	10	5
2018	E	Early Summer	Mid 3,	Mid	8	3
2018	E	Fall	Mid 3,	Mid	37	4
2018	E	Fall	Mid 3,	Mid	24	4
2018	E	Late Summer	Mid 3,	Mid	0	0
2018	E	Late Summer	Mid 3,	Mid	8	4
2018	E	Late Summer	Mid 3,	Mid	1	1
2018	E	Spring	Mid 3,	Mid	11	4
2018	E	Spring	Mid 3,	Mid	18	6
2018	P0	Early Summer	Mid 3,	Mid	51	12
2018	P0	Early Summer	Mid 3,	Mid	24	8
2018	P0	Fall	Mid 3,	Mid	21	4
2018	P0	Fall	Mid 3,	Mid	62	8
2018	P0	Late Summer	Mid 3,	Mid	15	7
2018	P0	Late Summer	Mid 3,	Mid	2	2
2018	P0	Late Summer	Mid 3,	Mid	11	4
2018	P0	Spring	Mid 3,	Mid	56	4
2018	P0	Spring	Mid 3,	Mid	82	12
2017	E	Early Summer	Low 4	Low	8	5
2017	E	Early Summer	Low 4	Low	7	4
2017	E	Fall	Low 4	Low	2	1
2017	E	Fall	Low 4	Low	10	5
2017	E	Fall	Low 4	Low	5	2
2017	E	Late Summer	Low 4	Low	2	2
2017	E	Late Summer	Low 4	Low	4	4
2017	E	Late Summer	Low 4	Low	1	1
2017	P0	Early Summer	Low 4	Low	5	5
2017	P0	Early Summer	Low 4	Low	19	10
2017	P0	Fall	Low 4	Low	15	5
2017	P0	Fall	Low 4	Low	5	4
2017	P0	Fall	Low 4	Low	8	4
2017	P0	Late Summer	Low 4	Low	6	4
2017	P0	Late Summer	Low 4	Low	5	3
2017	P0	Late Summer	Low 4	Low	3	3
2017	E	Early Summer	Low 5	Low	9	4
2017	E	Early Summer	Low 5	Low	8	5
2017	E	Fall	Low 5	Low	5	4
2017	E	Fall	Low 5	Low	4	3
2017	E	Fall	Low 5	Low	7	5
2017	E	Late Summer	Low 5	Low	1	1
2017	E	Late Summer	Low 5	Low	4	4
2017	E	Late Summer	Low 5	Low	5	5
2017	P0	Early Summer	Low 5	Low	9	4
2017	P0	Early Summer	Low 5	Low	2	2
2017	P0	Fall	Low 5	Low	3	3
2017	P0	Fall	Low 5	Low	14	5
2017	P0	Fall	Low 5	Low	7	2
2017	P0	Late Summer	Low 5	Low	2	2
2017	P0	Late Summer	Low 5	Low	5	3
2017	P0	Late Summer	Low 5	Low	4	3
2017	E	Early Summer	Low 6	Low	12	6
2017	E	Early Summer	Low 6	Low	9	5
2017	E	Fall	Low 6	Low	2	2
2017	E	Fall	Low 6	Low	5	3
2017	E	Fall	Low 6	Low	4	3
2017	E	Late Summer	Low 6	Low	5	5
2017	E	Late Summer	Low 6	Low	3	3
2017	E	Late Summer	Low 6	Low	3	3
2017	P0	Early Summer	Low 6	Low	31	6
2017	P0	Early Summer	Low 6	Low	5	4
2017	P0	Fall	Low 6	Low	7	4
2017	P0	Fall	Low 6	Low	14	4
2017	P0	Fall	Low 6	Low	6	3
2017	P0	Late Summer	Low 6	Low	3	2
2017	P0	Late Summer	Low 6	Low	4	3
2017	P0	Late Summer	Low 6	Low	5	4
2017	E	Early Summer	Mid 4	Mid	4	4
2017	E	Early Summer	Mid 4	Mid	14	8
2017	E	Fall	Mid 4	Mid	4	3
2017	E	Fall	Mid 4	Mid	7	4
2017	E	Fall	Mid 4	Mid	5	3
2017	E	Late Summer	Mid 4	Mid	3	2
2017	E	Late Summer	Mid 4	Mid	2	2
2017	E	Late Summer	Mid 4	Mid	2	2
2017	P0	Early Summer	Mid 4	Mid	6	5
2017	P0	Early Summer	Mid 4	Mid	36	5
2017	P0	Fall	Mid 4	Mid	10	3
2017	P0	Fall	Mid 4	Mid	4	4
2017	P0	Fall	Mid 4	Mid	3	3
2017	P0	Late Summer	Mid 4	Mid	1	1
2017	P0	Late Summer	Mid 4	Mid	6	4
2017	P0	Late Summer	Mid 4	Mid	5	3
2017	E	Early Summer	Mid 5	Mid	3	2
2017	E	Early Summer	Mid 5	Mid	10	5
2017	E	Fall	Mid 5	Mid	11	5
2017	E	Fall	Mid 5	Mid	8	4
2017	E	Fall	Mid 5	Mid	7	2
2017	E	Late Summer	Mid 5	Mid	2	2
2017	E	Late Summer	Mid 5	Mid	3	3
2017	E	Late Summer	Mid 5	Mid	6	4
2017	P0	Early Summer	Mid 5	Mid	13	5
2017	P0	Early Summer	Mid 5	Mid	49	10
2017	P0	Fall	Mid 5	Mid	7	5
2017	P0	Fall	Mid 5	Mid	5	3
2017	P0	Fall	Mid 5	Mid	6	3
2017	P0	Late Summer	Mid 5	Mid	9	7
2017	P0	Late Summer	Mid 5	Mid	3	3
2017	P0	Late Summer	Mid 5	Mid	3	3
2017	E	Early Summer	Bad 6	Mid	16	6
2017	E	Early Summer	Bad 6	Mid	20	10
2017	E	Fall	Bad 6	Mid	6	5
2017	E	Fall	Bad 6	Mid	3	3
2017	E	Fall	Bad 6	Mid	16	5
2017	E	Late Summer	Bad 6	Mid	16	6
2017	E	Late Summer	Bad 6	Mid	9	5
2017	E	Late Summer	Bad 6	Mid	11	6
2017	P0	Early Summer	Bad 6	Mid	50	16
2017	P0	Early Summer	Bad 6	Mid	21	10
2017	P0	Fall	Bad 6	Mid	19	6
2017	P0	Fall	Bad 6	Mid	33	10
2017	P0	Fall	Bad 6	Mid	5	5
2017	P0	Late Summer	Bad 6	Mid	8	5
2017	P0	Late Summer	Bad 6	Mid	10	6
2017	P0	Late Summer	Bad 6	Mid	14	7
2017	E	Fall	High 1	High	98	11
2017	E	Fall	High 1	High	6	4
2017	E	Fall	High 1	High	53	13
2017	E	Late Summer	High 1	High	26	10
2017	E	Late Summer	High 1	High	23	8
2017	P0	Fall	High 1	High	8	6
2017	P0	Fall	High 1	High	37	12
2017	P0	Fall	High 1	High	84	13
2017	P0	Late Summer	High 1	High	20	9
2017	P0	Late Summer	High 1	High	45	18
2017	E	Early Summer	High 2	High	0	0
2017	E	Early Summer	High 2	High	21	3
2017	E	Fall	High 2	High	9	4
2017	E	Fall	High 2	High	10	4
2017	E	Fall	High 2	High	5	3
2017	E	Late Summer	High 2	High	13	6
2017	E	Late Summer	High 2	High	8	7
2017	E	Late Summer	High 2	High	11	8
2017	P0	Early Summer	High 2	High	10	4
2017	P0	Early Summer	High 2	High	29	6
2017	P0	Fall	High 2	High	9	5
2017	P0	Fall	High 2	High	23	6
2017	P0	Fall	High 2	High	36	8
2017	P0	Late Summer	High 2	High	26	16
2017	P0	Late Summer	High 2	High	21	11
2017	P0	Late Summer	High 2	High	20	11
2017	E	Early Summer	High 3	High	46	7
2017	E	Early Summer	High 3	High	22	10
2017	E	Fall	High 3	High	14	4
2017	E	Fall	High 3	High	27	9
2017	E	Fall	High 3	High	6	3
2017	E	Late Summer	High 3	High	13	4
2017	E	Late Summer	High 3	High	9	4
2017	E	Late Summer	High 3	High	9	5
2017	P0	Early Summer	High 3	High	58	8
2017	P0	Early Summer	High 3	High	25	6
2017	P0	Fall	High 3	High	15	7
2017	P0	Fall	High 3	High	9	5
2017	P0	Fall	High 3	High	56	14
2017	P0	Late Summer	High 3	High	25	9
2017	P0	Late Summer	High 3	High	25	13
2017	P0	Late Summer	High 3	High	22	5
2017	E	Early Summer	High 4	High	12	5
2017	E	Early Summer	High 4	High	15	9
2017	E	Fall	High 4	High	8	4
2017	E	Fall	High 4	High	12	6
2017	E	Fall	High 4	High	22	4
2017	E	Late Summer	High 4	High	5	2
2017	E	Late Summer	High 4	High	0	0
2017	E	Late Summer	High 4	High	9	6
2017	P0	Early Summer	High 4	High	11	6
2017	P0	Early Summer	High 4	High	11	3
2017	P0	Fall	High 4	High	13	4
2017	P0	Fall	High 4	High	5	5
2017	P0	Fall	High 4	High	7	3
2017	P0	Late Summer	High 4	High	5	2
2017	P0	Late Summer	High 4	High	4	3
2017	P0	Late Summer	High 4	High	3	3
2017	E	Early Summer	High 5	High	60	11
2017	E	Early Summer	High 5	High	37	12
2017	E	Fall	High 5	High	118	8
2017	E	Fall	High 5	High	33	3
2017	E	Fall	High 5	High	7	4
2017	E	Late Summer	High 5	High	12	6
2017	E	Late Summer	High 5	High	23	14
2017	E	Late Summer	High 5	High	6	4
2017	P0	Early Summer	High 5	High	83	8
2017	P0	Early Summer	High 5	High	77	18
2017	P0	Fall	High 5	High	20	5
2017	P0	Fall	High 5	High	26	8
2017	P0	Fall	High 5	High	17	6
2017	P0	Late Summer	High 5	High	23	9
2017	P0	Late Summer	High 5	High	16	7
2017	P0	Late Summer	High 5	High	17	7
2017	E	Early Summer	High 6	High	38	10
2017	E	Early Summer	High 6	High	6	6
2017	E	Fall	High 6	High	35	8
2017	E	Fall	High 6	High	22	8
2017	E	Fall	High 6	High	20	7
2017	E	Late Summer	High 6	High	19	9
2017	E	Late Summer	High 6	High	16	3
2017	E	Late Summer	High 6	High	16	4
2017	P0	Early Summer	High 6	High	40	10
2017	P0	Early Summer	High 6	High	39	17
2017	P0	Fall	High 6	High	31	9
2017	P0	Fall	High 6	High	26	6
2017	P0	Fall	High 6	High	15	6
2017	P0	Late Summer	High 6	High	17	10
2017	P0	Late Summer	High 6	High	19	7
2017	P0	Late Summer	High 6	High	14	6
2017	E	Early Summer	Low 1	Low	6	5
2017	E	Early Summer	Low 1	Low	3	3
2017	E	Fall	Low 1	Low	15	3
2017	E	Fall	Low 1	Low	2	1
2017	E	Fall	Low 1	Low	1	1
2017	E	Late Summer	Low 1	Low	2	2
2017	E	Late Summer	Low 1	Low	4	4
2017	E	Late Summer	Low 1	Low	1	1
2017	P0	Early Summer	Low 1	Low	30	12
2017	P0	Early Summer	Low 1	Low	2	2
2017	P0	Fall	Low 1	Low	14	6
2017	P0	Fall	Low 1	Low	2	2
2017	P0	Fall	Low 1	Low	9	2
2017	P0	Late Summer	Low 1	Low	9	5
2017	P0	Late Summer	Low 1	Low	8	5
2017	P0	Late Summer	Low 1	Low	1	1
2017	E	Early Summer	Low 2	Low	1	1
2017	E	Early Summer	Low 2	Low	9	8
2017	E	Fall	Low 2	Low	3	2
2017	E	Fall	Low 2	Low	14	1
2017	E	Fall	Low 2	Low	1	1
2017	E	Late Summer	Low 2	Low	5	4
2017	E	Late Summer	Low 2	Low	6	5
2017	E	Late Summer	Low 2	Low	2	1
2017	P0	Early Summer	Low 2	Low	5	5
2017	P0	Early Summer	Low 2	Low	17	7
2017	P0	Fall	Low 2	Low	28	5
2017	P0	Fall	Low 2	Low	12	4
2017	P0	Fall	Low 2	Low	3	2
2017	P0	Late Summer	Low 2	Low	2	2
2017	P0	Late Summer	Low 2	Low	7	5
2017	P0	Late Summer	Low 2	Low	14	9
2017	E	Early Summer	Low 3	Low	38	9
2017	E	Early Summer	Low 3	Low	5	5
2017	E	Fall	Low 3	Low	9	4
2017	E	Fall	Low 3	Low	7	4
2017	E	Fall	Low 3	Low	13	4
2017	E	Late Summer	Low 3	Low	9	7
2017	E	Late Summer	Low 3	Low	9	5
2017	E	Late Summer	Low 3	Low	3	3
2017	P0	Early Summer	Low 3	Low	30	8
2017	P0	Early Summer	Low 3	Low	6	4
2017	P0	Fall	Low 3	Low	14	5
2017	P0	Fall	Low 3	Low	2	2
2017	P0	Fall	Low 3	Low	10	6
2017	P0	Late Summer	Low 3	Low	5	3
2017	P0	Late Summer	Low 3	Low	18	12
2017	P0	Late Summer	Low 3	Low	7	6
2017	E	Early Summer	Mid 1	Mid	44	15
2017	E	Early Summer	Mid 1	Mid	18	3
2017	E	Fall	Mid 1	Mid	13	3
2017	E	Fall	Mid 1	Mid	50	2
2017	E	Fall	Mid 1	Mid	24	4
2017	E	Late Summer	Mid 1	Mid	2	2
2017	E	Late Summer	Mid 1	Mid	5	1
2017	E	Late Summer	Mid 1	Mid	5	4
2017	P0	Early Summer	Mid 1	Mid	29	10
2017	P0	Early Summer	Mid 1	Mid	19	5
2017	P0	Fall	Mid 1	Mid	21	3
2017	P0	Fall	Mid 1	Mid	8	2
2017	P0	Fall	Mid 1	Mid	92	6
2017	P0	Late Summer	Mid 1	Mid	5	4
2017	P0	Late Summer	Mid 1	Mid	6	3
2017	P0	Late Summer	Mid 1	Mid	8	3
2017	E	Early Summer	Mid 2	Mid	25	13
2017	E	Early Summer	Mid 2	Mid	14	10
2017	E	Fall	Mid 2	Mid	24	4
2017	E	Fall	Mid 2	Mid	5	4
2017	E	Fall	Mid 2	Mid	11	2
2017	E	Late Summer	Mid 2	Mid	1	1
2017	E	Late Summer	Mid 2	Mid	10	5
2017	E	Late Summer	Mid 2	Mid	2	2
2017	P0	Early Summer	Mid 2	Mid	16	12
2017	P0	Early Summer	Mid 2	Mid	50	20
2017	P0	Fall	Mid 2	Mid	3	2
2017	P0	Fall	Mid 2	Mid	15	6
2017	P0	Fall	Mid 2	Mid	13	5
2017	P0	Late Summer	Mid 2	Mid	3	2
2017	P0	Late Summer	Mid 2	Mid	11	7
2017	P0	Late Summer	Mid 2	Mid	7	5
2017	E	Early Summer	Mid 3,	Mid	8	6
2017	E	Early Summer	Mid 3,	Mid	10	4
2017	E	Fall	Mid 3,	Mid	6	2
2017	E	Fall	Mid 3,	Mid	3	1
2017	E	Fall	Mid 3,	Mid	8	2
2017	E	Late Summer	Mid 3,	Mid	3	3
2017	E	Late Summer	Mid 3,	Mid	12	4
2017	E	Late Summer	Mid 3,	Mid	1	1
2017	P0	Early Summer	Mid 3,	Mid	20	8
2017	P0	Early Summer	Mid 3,	Mid	54	14
2017	P0	Fall	Mid 3,	Mid	5	4
2017	P0	Fall	Mid 3,	Mid	14	4
2017	P0	Fall	Mid 3,	Mid	38	4
2017	P0	Late Summer	Mid 3,	Mid	12	2
2017	P0	Late Summer	Mid 3,	Mid	24	3
2017	P0	Late Summer	Mid 3,	Mid	5	2
2018	E	Early Summer	Low 4	Low	12	2
2018	E	Early Summer	Low 4	Low	18	6
2018	E	Fall	Low 4	Low	9	4
2018	E	Fall	Low 4	Low	3	3
2018	E	Late Summer	Low 4	Low	7	4
2018	E	Late Summer	Low 4	Low	0	0
2018	E	Late Summer	Low 4	Low	1	1
2018	E	Spring	Low 4	Low	12	2
2018	E	Spring	Low 4	Low	6	3
2018	P0	Early Summer	Low 4	Low	13	8
2018	P0	Early Summer	Low 4	Low	42	13
2018	P0	Fall	Low 4	Low	12	4
2018	P0	Fall	Low 4	Low	7	3
2018	P0	Late Summer	Low 4	Low	19	7
2018	P0	Late Summer	Low 4	Low	3	1
2018	P0	Late Summer	Low 4	Low	8	6
2018	P0	Spring	Low 4	Low	28	8
2018	P0	Spring	Low 4	Low	10	3
2018	E	Early Summer	Low 5	Low	7	4
2018	E	Early Summer	Low 5	Low	5	4
2018	E	Fall	Low 5	Low	11	3
2018	E	Fall	Low 5	Low	7	3
2018	E	Late Summer	Low 5	Low	2	2
2018	E	Late Summer	Low 5	Low	3	3
2018	E	Late Summer	Low 5	Low	9	8
2018	E	Spring	Low 5	Low	15	9
2018	E	Spring	Low 5	Low	20	7
2018	P0	Early Summer	Low 5	Low	9	4
2018	P0	Early Summer	Low 5	Low	7	6
2018	P0	Fall	Low 5	Low	12	4
2018	P0	Fall	Low 5	Low	33	6
2018	P0	Late Summer	Low 5	Low	15	6
2018	P0	Late Summer	Low 5	Low	20	9
2018	P0	Late Summer	Low 5	Low	12	9
2018	P0	Spring	Low 5	Low	10	6
2018	P0	Spring	Low 5	Low	10	3
2018	E	Early Summer	Low 6	Low	3	2
2018	E	Early Summer	Low 6	Low	5	4
2018	E	Fall	Low 6	Low	5	4
2018	E	Fall	Low 6	Low	8	2
2018	E	Late Summer	Low 6	Low	3	3
2018	E	Late Summer	Low 6	Low	0	0
2018	E	Late Summer	Low 6	Low	5	3
2018	E	Spring	Low 6	Low	7	4
2018	E	Spring	Low 6	Low	38	8
2018	P0	Early Summer	Low 6	Low	2	2
2018	P0	Early Summer	Low 6	Low	6	5
2018	P0	Fall	Low 6	Low	18	7
2018	P0	Fall	Low 6	Low	13	7
2018	P0	Late Summer	Low 6	Low	1	1
2018	P0	Late Summer	Low 6	Low	2	1
2018	P0	Late Summer	Low 6	Low	1	1
2018	P0	Spring	Low 6	Low	17	8
2018	P0	Spring	Low 6	Low	66	6
2018	E	Early Summer	Mid 4	Mid	8	5
2018	E	Early Summer	Mid 4	Mid	8	5
2018	E	Fall	Mid 4	Mid	20	7
2018	E	Fall	Mid 4	Mid	16	5
2018	E	Late Summer	Mid 4	Mid	2	2
2018	E	Late Summer	Mid 4	Mid	3	2
2018	E	Late Summer	Mid 4	Mid	0	0
2018	E	Spring	Mid 4	Mid	17	7
2018	E	Spring	Mid 4	Mid	21	6
2018	P0	Early Summer	Mid 4	Mid	6	5
2018	P0	Early Summer	Mid 4	Mid	2	2
2018	P0	Fall	Mid 4	Mid	26	12
2018	P0	Fall	Mid 4	Mid	27	6
2018	P0	Late Summer	Mid 4	Mid	5	5
2018	P0	Late Summer	Mid 4	Mid	12	9
2018	P0	Late Summer	Mid 4	Mid	4	4
2018	P0	Spring	Mid 4	Mid	9	1
2018	P0	Spring	Mid 4	Mid	18	3
2018	E	Early Summer	Mid 5	Mid	16	5
2018	E	Early Summer	Mid 5	Mid	9	4
2018	E	Fall	Mid 5	Mid	10	2
2018	E	Fall	Mid 5	Mid	11	5
2018	E	Late Summer	Mid 5	Mid	2	2
2018	E	Late Summer	Mid 5	Mid	1	1
2018	E	Late Summer	Mid 5	Mid	14	5
2018	E	Spring	Mid 5	Mid	24	6
2018	E	Spring	Mid 5	Mid	34	8
2018	P0	Early Summer	Mid 5	Mid	14	5
2018	P0	Early Summer	Mid 5	Mid	15	13
2018	P0	Fall	Mid 5	Mid	21	6
2018	P0	Fall	Mid 5	Mid	15	4
2018	P0	Late Summer	Mid 5	Mid	3	3
2018	P0	Late Summer	Mid 5	Mid	11	3
2018	P0	Late Summer	Mid 5	Mid	12	3
2018	P0	Spring	Mid 5	Mid	28	7
2018	P0	Spring	Mid 5	Mid	36	5
2018	E	Early Summer	Bad 6	Mid	23	9
2018	E	Early Summer	Bad 6	Mid	5	4
2018	E	Fall	Bad 6	Mid	20	7
2018	E	Fall	Bad 6	Mid	13	4
2018	E	Late Summer	Bad 6	Mid	7	6
2018	E	Late Summer	Bad 6	Mid	4	2
2018	E	Late Summer	Bad 6	Mid	1	1
2018	E	Spring	Bad 6	Mid	21	2
2018	E	Spring	Bad 6	Mid	16	8
2018	P0	Early Summer	Bad 6	Mid	33	7
2018	P0	Early Summer	Bad 6	Mid	44	12
2018	P0	Fall	Bad 6	Mid	39	12
2018	P0	Fall	Bad 6	Mid	50	12
2018	P0	Late Summer	Bad 6	Mid	7	4
2018	P0	Late Summer	Bad 6	Mid	14	4
2018	P0	Late Summer	Bad 6	Mid	25	13
2018	P0	Spring	Bad 6	Mid	159	7
2018	P0	Spring	Bad 6	Mid	57	13
2018	E	Early Summer	High 1	High	63	9
2018	E	Early Summer	High 1	High	11	8
2018	E	Fall	High 1	High	47	9
2018	E	Fall	High 1	High	95	14
2018	E	Late Summer	High 1	High	33	15
2018	E	Late Summer	High 1	High	6	5
2018	E	Late Summer	High 1	High	16	6
2018	E	Spring	High 1	High	31	3
2018	E	Spring	High 1	High	41	10
2018	P0	Early Summer	High 1	High	44	12
2018	P0	Early Summer	High 1	High	8	6
2018	P0	Fall	High 1	High	110	12
2018	P0	Fall	High 1	High	45	9
2018	P0	Late Summer	High 1	High	25	14
2018	P0	Late Summer	High 1	High	28	13
2018	P0	Late Summer	High 1	High	4	1
2018	P0	Spring	High 1	High	30	4
2018	P0	Spring	High 1	High	30	10
2018	E	Early Summer	High 2	High	10	7
2018	E	Early Summer	High 2	High	14	7
2018	E	Fall	High 2	High	8	4
2018	E	Fall	High 2	High	14	5
2018	E	Late Summer	High 2	High	4	3
2018	E	Late Summer	High 2	High	9	7
2018	E	Late Summer	High 2	High	1	1
2018	E	Spring	High 2	High	16	6
2018	E	Spring	High 2	High	81	7
2018	P0	Early Summer	High 2	High	18	7
2018	P0	Early Summer	High 2	High	12	5
2018	P0	Fall	High 2	High	38	4
2018	P0	Fall	High 2	High	24	7
2018	P0	Late Summer	High 2	High	8	6
2018	P0	Late Summer	High 2	High	1	1
2018	P0	Late Summer	High 2	High	5	3
2018	P0	Spring	High 2	High	21	10
2018	P0	Spring	High 2	High	65	6
2018	E	Early Summer	High 3	High	28	8
2018	E	Early Summer	High 3	High	19	7
2018	E	Fall	High 3	High	16	7
2018	E	Fall	High 3	High	12	8
2018	E	Late Summer	High 3	High	0	0
2018	E	Late Summer	High 3	High	7	3
2018	E	Late Summer	High 3	High	10	2
2018	E	Spring	High 3	High	38	9
2018	E	Spring	High 3	High	123	7
2018	P0	Early Summer	High 3	High	39	11
2018	P0	Early Summer	High 3	High	24	8
2018	P0	Fall	High 3	High	43	14
2018	P0	Fall	High 3	High	14	8
2018	P0	Late Summer	High 3	High	4	3
2018	P0	Late Summer	High 3	High	6	3
2018	P0	Late Summer	High 3	High	21	6
2018	P0	Spring	High 3	High	77	9
2018	P0	Spring	High 3	High	51	11
2018	E	Early Summer	High 4	High	7	7
2018	E	Early Summer	High 4	High	0	0
2018	E	Fall	High 4	High	5	3
2018	E	Fall	High 4	High	68	6
2018	E	Late Summer	High 4	High	1	1
2018	E	Late Summer	High 4	High	11	6
2018	E	Late Summer	High 4	High	0	0
2018	E	Spring	High 4	High	5	3
2018	E	Spring	High 4	High	5	4
2018	P0	Early Summer	High 4	High	2	2
2018	P0	Early Summer	High 4	High	3	3
2018	P0	Fall	High 4	High	30	4
2018	P0	Fall	High 4	High	0	0
2018	P0	Late Summer	High 4	High	2	2
2018	P0	Late Summer	High 4	High	0	0
2018	P0	Late Summer	High 4	High	0	0
2018	P0	Spring	High 4	High	3	3
2018	P0	Spring	High 4	High	2	2
2018	E	Early Summer	High 5	High	16	9
2018	E	Early Summer	High 5	High	9	7
2018	E	Fall	High 5	High	55	6
2018	E	Fall	High 5	High	147	3
2018	E	Late Summer	High 5	High	2	2
2018	E	Late Summer	High 5	High	2	2
2018	E	Late Summer	High 5	High	7	5
2018	E	Spring	High 5	High	17	6
2018	E	Spring	High 5	High	22	5
2018	P0	Early Summer	High 5	High	21	12
2018	P0	Early Summer	High 5	High	20	11
2018	P0	Fall	High 5	High	114	8
2018	P0	Fall	High 5	High	55	10
2018	P0	Late Summer	High 5	High	12	5
2018	P0	Late Summer	High 5	High	1	1
2018	P0	Late Summer	High 5	High	13	7
2018	P0	Spring	High 5	High	131	6
2018	P0	Spring	High 5	High	47	7
2018	E	Early Summer	High 6	High	32	9
2018	E	Early Summer	High 6	High	53	7
2018	E	Fall	High 6	High	23	8
2018	E	Fall	High 6	High	80	6
2018	E	Late Summer	High 6	High	15	5
2018	E	Late Summer	High 6	High	37	14
2018	E	Late Summer	High 6	High	12	6
2018	E	Spring	High 6	High	101	4
2018	E	Spring	High 6	High	52	7
2018	P0	Early Summer	High 6	High	40	12
2018	P0	Early Summer	High 6	High	41	13
2018	P0	Fall	High 6	High	61	25
2018	P0	Fall	High 6	High	184	10
2018	P0	Late Summer	High 6	High	35	18
2018	P0	Late Summer	High 6	High	11	5
2018	P0	Late Summer	High 6	High	25	5
2018	P0	Spring	High 6	High	78	5
2018	P0	Spring	High 6	High	46	7
2018	E	Early Summer	Low 1	Low	8	4
2018	E	Early Summer	Low 1	Low	20	10
2018	E	Fall	Low 1	Low	6	3
2018	E	Fall	Low 1	Low	2	1
2018	E	Late Summer	Low 1	Low	3	3
2018	E	Late Summer	Low 1	Low	12	4
2018	E	Late Summer	Low 1	Low	0	0
2018	E	Spring	Low 1	Low	16	5
2018	E	Spring	Low 1	Low	19	12
2018	P0	Early Summer	Low 1	Low	19	9
2018	P0	Early Summer	Low 1	Low	34	9
2018	P0	Fall	Low 1	Low	18	6
2018	P0	Fall	Low 1	Low	12	10
2018	P0	Late Summer	Low 1	Low	16	7
2018	P0	Late Summer	Low 1	Low	1	1
2018	P0	Late Summer	Low 1	Low	20	11
2018	P0	Spring	Low 1	Low	15	2
2018	P0	Spring	Low 1	Low	65	11
2018	E	Early Summer	Low 2	Low	9	7
2018	E	Early Summer	Low 2	Low	21	8
2018	E	Fall	Low 2	Low	7	4
2018	E	Fall	Low 2	Low	1	1
2018	E	Late Summer	Low 2	Low	2	2
2018	E	Late Summer	Low 2	Low	5	3
2018	E	Late Summer	Low 2	Low	4	2
2018	E	Spring	Low 2	Low	20	9
2018	E	Spring	Low 2	Low	23	3
2018	P0	Early Summer	Low 2	Low	25	12
2018	P0	Early Summer	Low 2	Low	35	11
2018	P0	Fall	Low 2	Low	15	8
2018	P0	Fall	Low 2	Low	56	9
2018	P0	Late Summer	Low 2	Low	17	9
2018	P0	Late Summer	Low 2	Low	30	5
2018	P0	Late Summer	Low 2	Low	21	9
2018	P0	Spring	Low 2	Low	99	10
2018	P0	Spring	Low 2	Low	56	4
2018	E	Early Summer	Low 3	Low	20	8
2018	E	Early Summer	Low 3	Low	8	5
2018	E	Fall	Low 3	Low	24	8
2018	E	Fall	Low 3	Low	11	7
2018	E	Late Summer	Low 3	Low	12	6
2018	E	Late Summer	Low 3	Low	20	16
2018	E	Late Summer	Low 3	Low	0	0
2018	E	Spring	Low 3	Low	14	2
2018	E	Spring	Low 3	Low	9	7
2018	P0	Early Summer	Low 3	Low	21	12
2018	P0	Early Summer	Low 3	Low	25	6
2018	P0	Fall	Low 3	Low	13	4
2018	P0	Fall	Low 3	Low	18	7
2018	P0	Late Summer	Low 3	Low	17	11
2018	P0	Late Summer	Low 3	Low	9	7
2018	P0	Late Summer	Low 3	Low	13	8
2018	P0	Spring	Low 3	Low	63	5
2018	P0	Spring	Low 3	Low	52	6
2018	E	Early Summer	Mid 1	Mid	8	3
2018	E	Early Summer	Mid 1	Mid	30	7
2018	E	Fall	Mid 1	Mid	58	8
2018	E	Fall	Mid 1	Mid	30	8
2018	E	Late Summer	Mid 1	Mid	1	1
2018	E	Late Summer	Mid 1	Mid	13	9
2018	E	Late Summer	Mid 1	Mid	18	6
2018	E	Spring	Mid 1	Mid	15	6
2018	E	Spring	Mid 1	Mid	8	3
2018	P0	Early Summer	Mid 1	Mid	4	3
2018	P0	Early Summer	Mid 1	Mid	9	5
2018	P0	Fall	Mid 1	Mid	132	10
2018	P0	Fall	Mid 1	Mid	29	5
2018	P0	Late Summer	Mid 1	Mid	1	1
2018	P0	Late Summer	Mid 1	Mid	8	7
2018	P0	Late Summer	Mid 1	Mid	8	3
2018	P0	Spring	Mid 1	Mid	13	4
2018	P0	Spring	Mid 1	Mid	13	5
2018	E	Early Summer	Mid 2	Mid	5	4
2018	E	Early Summer	Mid 2	Mid	3	3
2018	E	Fall	Mid 2	Mid	12	3
2018	E	Fall	Mid 2	Mid	65	4
2018	E	Late Summer	Mid 2	Mid	6	1
2018	E	Late Summer	Mid 2	Mid	8	7
2018	E	Late Summer	Mid 2	Mid	4	4
2018	E	Spring	Mid 2	Mid	12	6
2018	E	Spring	Mid 2	Mid	8	3
2018	P0	Early Summer	Mid 2	Mid	6	6
2018	P0	Early Summer	Mid 2	Mid	10	6
2018	P0	Fall	Mid 2	Mid	49	14
2018	P0	Fall	Mid 2	Mid	92	8
2018	P0	Late Summer	Mid 2	Mid	16	9
2018	P0	Late Summer	Mid 2	Mid	9	6
2018	P0	Late Summer	Mid 2	Mid	9	5
2018	P0	Spring	Mid 2	Mid	12	3
2018	P0	Spring	Mid 2	Mid	18	7
2018	E	Early Summer	Mid 3,	Mid	10	5
2018	E	Early Summer	Mid 3,	Mid	8	3
2018	E	Fall	Mid 3,	Mid	37	4
2018	E	Fall	Mid 3,	Mid	24	4
2018	E	Late Summer	Mid 3,	Mid	0	0
2018	E	Late Summer	Mid 3,	Mid	8	4
2018	E	Late Summer	Mid 3,	Mid	1	1
2018	E	Spring	Mid 3,	Mid	11	4
2018	E	Spring	Mid 3,	Mid	18	6
2018	P0	Early Summer	Mid 3,	Mid	51	12
2018	P0	Early Summer	Mid 3,	Mid	24	8
2018	P0	Fall	Mid 3,	Mid	21	4
2018	P0	Fall	Mid 3,	Mid	62	8
2018	P0	Late Summer	Mid 3,	Mid	15	7
2018	P0	Late Summer	Mid 3,	Mid	2	2
2018	P0	Late Summer	Mid 3,	Mid	11	4
2018	P0	Spring	Mid 3,	Mid	56	4
2018	P0	Spring	Mid 3,	Mid	82	12
