# Supplementary material for: Integrated vegetation management within electrical transmission landscapes promotes floral resource and flower-visiting insect diversity
Source: PLoS One. 2024 Aug 21;19(8):e0308263. doi: 10.1371/journal.pone.0308263 (PMC11338444; doi:10.1371/journal.pone.0308263)
Supplement: S6 Table — (XLSX) [file pone.0308263.s009.xlsx]

## Sheet: Sheet 1
Integrated vegetation management within electrical transmission landscapes promotes floral resource and flower-visiting insect diversity
Chase B. Kimmel1*, Ivone de Bem Oliveira1, Joshua W. Campbell1,2, Emily Khazan1, Jonathan S. Bremer1,3, Kristin Rossetti1, Matthew Standridge1, Tyler J. Shaw1, Samm Epstein1, Alexandra Tsalickis1,4, and Jaret C. Daniels1,5
1 McGuire Center for Lepidoptera and Biodiversity, Florida Museum of Natural History, University of Florida, Gainesville, Florida, United States of America
2 United States Department of Agriculture Agricultural Research Service Northern Plains Agricultural Research Laboratory, Sidney, Montana, United States of America
3 Florida Department of Agriculture and Consumer Services, Division of Plant Industry, Entomology Section, Gainesville, Florida, United States of America
4 Department of Geosciences, Auburn University, Auburn, Alabama, United States of America
5 Department of Entomology and Nematology, University of Florida, Gainesville, Florida, United States of America
* Corresponding author
E-mail: cbkimmel@ufl.edu (CBK)
S6 Table. Flower-visitor by group data.
Year	Groups	Transect	Season	Site	Treatment	Abundance	Richness
2017	Bee	E	Early Summer	Low 4	Low	4	2
2017	Bee	E	Early Summer	Low 4	Low	6	1
2017	Bee	E	Fall	Low 4	Low	2	1
2017	Bee	E	Fall	Low 4	Low	4	2
2017	Bee	E	Fall	Low 4	Low	4	1
2017	Bee	E	Late Summer	Low 4	Low	1	1
2017	Bee	E	Late Summer	Low 4	Low	1	1
2017	Bee	E	Late Summer	Low 4	Low	1	1
2017	Bee	P0	Early Summer	Low 4	Low	2	1
2017	Bee	P0	Early Summer	Low 4	Low	6	2
2017	Bee	P0	Fall	Low 4	Low	13	2
2017	Bee	P0	Fall	Low 4	Low	2	2
2017	Bee	P0	Fall	Low 4	Low	4	2
2017	Bee	P0	Late Summer	Low 4	Low	2	1
2017	Bee	P0	Late Summer	Low 4	Low	3	1
2017	Bee	P0	Late Summer	Low 4	Low	0	0
2017	Bee	E	Early Summer	Low 5	Low	2	1
2017	Bee	E	Early Summer	Low 5	Low	4	2
2017	Bee	E	Fall	Low 5	Low	2	1
2017	Bee	E	Fall	Low 5	Low	1	1
2017	Bee	E	Fall	Low 5	Low	1	1
2017	Bee	E	Late Summer	Low 5	Low	0	0
2017	Bee	E	Late Summer	Low 5	Low	0	0
2017	Bee	E	Late Summer	Low 5	Low	2	2
2017	Bee	P0	Early Summer	Low 5	Low	3	2
2017	Bee	P0	Early Summer	Low 5	Low	0	0
2017	Bee	P0	Fall	Low 5	Low	1	1
2017	Bee	P0	Fall	Low 5	Low	10	3
2017	Bee	P0	Fall	Low 5	Low	5	1
2017	Bee	P0	Late Summer	Low 5	Low	0	0
2017	Bee	P0	Late Summer	Low 5	Low	2	1
2017	Bee	P0	Late Summer	Low 5	Low	0	0
2017	Bee	E	Early Summer	Low 6	Low	3	2
2017	Bee	E	Early Summer	Low 6	Low	3	2
2017	Bee	E	Fall	Low 6	Low	2	2
2017	Bee	E	Fall	Low 6	Low	3	1
2017	Bee	E	Fall	Low 6	Low	1	1
2017	Bee	E	Late Summer	Low 6	Low	1	1
2017	Bee	E	Late Summer	Low 6	Low	1	1
2017	Bee	E	Late Summer	Low 6	Low	2	1
2017	Bee	P0	Early Summer	Low 6	Low	27	3
2017	Bee	P0	Early Summer	Low 6	Low	2	2
2017	Bee	P0	Fall	Low 6	Low	5	2
2017	Bee	P0	Fall	Low 6	Low	6	1
2017	Bee	P0	Fall	Low 6	Low	3	1
2017	Bee	P0	Late Summer	Low 6	Low	1	1
2017	Bee	P0	Late Summer	Low 6	Low	0	0
2017	Bee	P0	Late Summer	Low 6	Low	2	1
2017	Bee	E	Early Summer	Mid 4	Mid	2	1
2017	Bee	E	Early Summer	Mid 4	Mid	6	2
2017	Bee	E	Fall	Mid 4	Mid	1	1
2017	Bee	E	Fall	Mid 4	Mid	5	2
2017	Bee	E	Fall	Mid 4	Mid	2	1
2017	Bee	E	Late Summer	Mid 4	Mid	1	1
2017	Bee	E	Late Summer	Mid 4	Mid	1	1
2017	Bee	E	Late Summer	Mid 4	Mid	1	1
2017	Bee	P0	Early Summer	Mid 4	Mid	3	2
2017	Bee	P0	Early Summer	Mid 4	Mid	31	2
2017	Bee	P0	Fall	Mid 4	Mid	8	1
2017	Bee	P0	Fall	Mid 4	Mid	1	1
2017	Bee	P0	Fall	Mid 4	Mid	0	0
2017	Bee	P0	Late Summer	Mid 4	Mid	0	0
2017	Bee	P0	Late Summer	Mid 4	Mid	3	1
2017	Bee	P0	Late Summer	Mid 4	Mid	1	1
2017	Bee	E	Early Summer	Mid 5	Mid	1	1
2017	Bee	E	Early Summer	Mid 5	Mid	7	1
2017	Bee	E	Fall	Mid 5	Mid	5	1
2017	Bee	E	Fall	Mid 5	Mid	0	0
2017	Bee	E	Fall	Mid 5	Mid	6	1
2017	Bee	E	Late Summer	Mid 5	Mid	0	0
2017	Bee	E	Late Summer	Mid 5	Mid	1	1
2017	Bee	E	Late Summer	Mid 5	Mid	4	2
2017	Bee	P0	Early Summer	Mid 5	Mid	2	1
2017	Bee	P0	Early Summer	Mid 5	Mid	44	3
2017	Bee	P0	Fall	Mid 5	Mid	1	1
2017	Bee	P0	Fall	Mid 5	Mid	0	0
2017	Bee	P0	Fall	Mid 5	Mid	5	1
2017	Bee	P0	Late Summer	Mid 5	Mid	2	2
2017	Bee	P0	Late Summer	Mid 5	Mid	1	1
2017	Bee	P0	Late Summer	Mid 5	Mid	0	0
2017	Bee	E	Early Summer	Bad 6	Mid	8	2
2017	Bee	E	Early Summer	Bad 6	Mid	9	1
2017	Bee	E	Fall	Bad 6	Mid	3	2
2017	Bee	E	Fall	Bad 6	Mid	0	0
2017	Bee	E	Fall	Bad 6	Mid	1	1
2017	Bee	E	Late Summer	Bad 6	Mid	6	1
2017	Bee	E	Late Summer	Bad 6	Mid	4	1
2017	Bee	E	Late Summer	Bad 6	Mid	7	1
2017	Bee	P0	Early Summer	Bad 6	Mid	14	2
2017	Bee	P0	Early Summer	Bad 6	Mid	15	4
2017	Bee	P0	Fall	Bad 6	Mid	5	1
2017	Bee	P0	Fall	Bad 6	Mid	12	2
2017	Bee	P0	Fall	Bad 6	Mid	2	1
2017	Bee	P0	Late Summer	Bad 6	Mid	4	2
2017	Bee	P0	Late Summer	Bad 6	Mid	6	1
2017	Bee	P0	Late Summer	Bad 6	Mid	6	2
2017	Bee	E	Fall	High 1	High	11	1
2017	Bee	E	Fall	High 1	High	1	1
2017	Bee	E	Fall	High 1	High	7	3
2017	Bee	E	Late Summer	High 1	High	5	2
2017	Bee	E	Late Summer	High 1	High	7	1
2017	Bee	P0	Fall	High 1	High	1	1
2017	Bee	P0	Fall	High 1	High	7	2
2017	Bee	P0	Fall	High 1	High	21	3
2017	Bee	P0	Late Summer	High 1	High	3	2
2017	Bee	P0	Late Summer	High 1	High	11	2
2017	Bee	E	Early Summer	High 2	High	0	0
2017	Bee	E	Early Summer	High 2	High	16	1
2017	Bee	E	Fall	High 2	High	6	1
2017	Bee	E	Fall	High 2	High	6	1
2017	Bee	E	Fall	High 2	High	2	1
2017	Bee	E	Late Summer	High 2	High	6	2
2017	Bee	E	Late Summer	High 2	High	2	1
2017	Bee	E	Late Summer	High 2	High	6	1
2017	Bee	P0	Early Summer	High 2	High	7	2
2017	Bee	P0	Early Summer	High 2	High	17	2
2017	Bee	P0	Fall	High 2	High	4	1
2017	Bee	P0	Fall	High 2	High	2	2
2017	Bee	P0	Fall	High 2	High	22	2
2017	Bee	P0	Late Summer	High 2	High	10	2
2017	Bee	P0	Late Summer	High 2	High	10	3
2017	Bee	P0	Late Summer	High 2	High	10	2
2017	Bee	E	Early Summer	High 3	High	27	2
2017	Bee	E	Early Summer	High 3	High	14	2
2017	Bee	E	Fall	High 3	High	8	1
2017	Bee	E	Fall	High 3	High	19	2
2017	Bee	E	Fall	High 3	High	3	1
2017	Bee	E	Late Summer	High 3	High	11	1
2017	Bee	E	Late Summer	High 3	High	6	1
2017	Bee	E	Late Summer	High 3	High	6	2
2017	Bee	P0	Early Summer	High 3	High	28	3
2017	Bee	P0	Early Summer	High 3	High	18	2
2017	Bee	P0	Fall	High 3	High	8	1
2017	Bee	P0	Fall	High 3	High	4	1
2017	Bee	P0	Fall	High 3	High	33	2
2017	Bee	P0	Late Summer	High 3	High	8	1
2017	Bee	P0	Late Summer	High 3	High	7	2
2017	Bee	P0	Late Summer	High 3	High	16	1
2017	Bee	E	Early Summer	High 4	High	8	2
2017	Bee	E	Early Summer	High 4	High	9	2
2017	Bee	E	Fall	High 4	High	0	0
2017	Bee	E	Fall	High 4	High	4	1
2017	Bee	E	Fall	High 4	High	0	0
2017	Bee	E	Late Summer	High 4	High	4	1
2017	Bee	E	Late Summer	High 4	High	0	0
2017	Bee	E	Late Summer	High 4	High	5	2
2017	Bee	P0	Early Summer	High 4	High	8	2
2017	Bee	P0	Early Summer	High 4	High	9	1
2017	Bee	P0	Fall	High 4	High	4	1
2017	Bee	P0	Fall	High 4	High	1	1
2017	Bee	P0	Fall	High 4	High	0	0
2017	Bee	P0	Late Summer	High 4	High	0	0
2017	Bee	P0	Late Summer	High 4	High	1	1
2017	Bee	P0	Late Summer	High 4	High	2	1
2017	Bee	E	Early Summer	High 5	High	41	1
2017	Bee	E	Early Summer	High 5	High	18	2
2017	Bee	E	Fall	High 5	High	1	1
2017	Bee	E	Fall	High 5	High	4	1
2017	Bee	E	Fall	High 5	High	1	1
2017	Bee	E	Late Summer	High 5	High	7	2
2017	Bee	E	Late Summer	High 5	High	8	3
2017	Bee	E	Late Summer	High 5	High	3	1
2017	Bee	P0	Early Summer	High 5	High	65	2
2017	Bee	P0	Early Summer	High 5	High	23	1
2017	Bee	P0	Fall	High 5	High	3	1
2017	Bee	P0	Fall	High 5	High	5	1
2017	Bee	P0	Fall	High 5	High	4	1
2017	Bee	P0	Late Summer	High 5	High	5	1
2017	Bee	P0	Late Summer	High 5	High	12	2
2017	Bee	P0	Late Summer	High 5	High	6	1
2017	Bee	E	Early Summer	High 6	High	22	1
2017	Bee	E	Early Summer	High 6	High	3	2
2017	Bee	E	Fall	High 6	High	19	2
2017	Bee	E	Fall	High 6	High	10	2
2017	Bee	E	Fall	High 6	High	12	2
2017	Bee	E	Late Summer	High 6	High	9	2
2017	Bee	E	Late Summer	High 6	High	9	1
2017	Bee	E	Late Summer	High 6	High	12	1
2017	Bee	P0	Early Summer	High 6	High	23	2
2017	Bee	P0	Early Summer	High 6	High	24	3
2017	Bee	P0	Fall	High 6	High	21	2
2017	Bee	P0	Fall	High 6	High	9	1
2017	Bee	P0	Fall	High 6	High	7	2
2017	Bee	P0	Late Summer	High 6	High	8	2
2017	Bee	P0	Late Summer	High 6	High	8	2
2017	Bee	P0	Late Summer	High 6	High	11	2
2017	Bee	E	Early Summer	Low 1	Low	1	1
2017	Bee	E	Early Summer	Low 1	Low	3	2
2017	Bee	E	Fall	Low 1	Low	1	1
2017	Bee	E	Fall	Low 1	Low	2	1
2017	Bee	E	Fall	Low 1	Low	0	0
2017	Bee	E	Late Summer	Low 1	Low	1	1
2017	Bee	E	Late Summer	Low 1	Low	3	2
2017	Bee	E	Late Summer	Low 1	Low	1	1
2017	Bee	P0	Early Summer	Low 1	Low	19	2
2017	Bee	P0	Early Summer	Low 1	Low	1	1
2017	Bee	P0	Fall	Low 1	Low	3	2
2017	Bee	P0	Fall	Low 1	Low	0	0
2017	Bee	P0	Fall	Low 1	Low	0	0
2017	Bee	P0	Late Summer	Low 1	Low	5	1
2017	Bee	P0	Late Summer	Low 1	Low	3	2
2017	Bee	P0	Late Summer	Low 1	Low	0	0
2017	Bee	E	Early Summer	Low 2	Low	1	1
2017	Bee	E	Early Summer	Low 2	Low	5	2
2017	Bee	E	Fall	Low 2	Low	1	1
2017	Bee	E	Fall	Low 2	Low	0	0
2017	Bee	E	Fall	Low 2	Low	0	0
2017	Bee	E	Late Summer	Low 2	Low	1	1
2017	Bee	E	Late Summer	Low 2	Low	3	1
2017	Bee	E	Late Summer	Low 2	Low	2	1
2017	Bee	P0	Early Summer	Low 2	Low	2	2
2017	Bee	P0	Early Summer	Low 2	Low	7	1
2017	Bee	P0	Fall	Low 2	Low	6	2
2017	Bee	P0	Fall	Low 2	Low	2	1
2017	Bee	P0	Fall	Low 2	Low	2	1
2017	Bee	P0	Late Summer	Low 2	Low	0	0
2017	Bee	P0	Late Summer	Low 2	Low	3	2
2017	Bee	P0	Late Summer	Low 2	Low	5	2
2017	Bee	E	Early Summer	Low 3	Low	31	2
2017	Bee	E	Early Summer	Low 3	Low	2	2
2017	Bee	E	Fall	Low 3	Low	7	3
2017	Bee	E	Fall	Low 3	Low	6	2
2017	Bee	E	Fall	Low 3	Low	4	1
2017	Bee	E	Late Summer	Low 3	Low	4	2
2017	Bee	E	Late Summer	Low 3	Low	8	2
2017	Bee	E	Late Summer	Low 3	Low	2	1
2017	Bee	P0	Early Summer	Low 3	Low	26	2
2017	Bee	P0	Early Summer	Low 3	Low	5	1
2017	Bee	P0	Fall	Low 3	Low	4	2
2017	Bee	P0	Fall	Low 3	Low	1	1
2017	Bee	P0	Fall	Low 3	Low	6	1
2017	Bee	P0	Late Summer	Low 3	Low	4	1
2017	Bee	P0	Late Summer	Low 3	Low	9	2
2017	Bee	P0	Late Summer	Low 3	Low	6	3
2017	Bee	E	Early Summer	Mid 1	Mid	23	1
2017	Bee	E	Early Summer	Mid 1	Mid	14	1
2017	Bee	E	Fall	Mid 1	Mid	1	1
2017	Bee	E	Fall	Mid 1	Mid	1	1
2017	Bee	E	Fall	Mid 1	Mid	1	1
2017	Bee	E	Late Summer	Mid 1	Mid	0	0
2017	Bee	E	Late Summer	Mid 1	Mid	0	0
2017	Bee	E	Late Summer	Mid 1	Mid	0	0
2017	Bee	P0	Early Summer	Mid 1	Mid	15	2
2017	Bee	P0	Early Summer	Mid 1	Mid	13	1
2017	Bee	P0	Fall	Mid 1	Mid	0	0
2017	Bee	P0	Fall	Mid 1	Mid	0	0
2017	Bee	P0	Fall	Mid 1	Mid	3	2
2017	Bee	P0	Late Summer	Mid 1	Mid	1	1
2017	Bee	P0	Late Summer	Mid 1	Mid	3	1
2017	Bee	P0	Late Summer	Mid 1	Mid	1	1
2017	Bee	E	Early Summer	Mid 2	Mid	1	1
2017	Bee	E	Early Summer	Mid 2	Mid	7	3
2017	Bee	E	Fall	Mid 2	Mid	2	1
2017	Bee	E	Fall	Mid 2	Mid	0	0
2017	Bee	E	Fall	Mid 2	Mid	0	0
2017	Bee	E	Late Summer	Mid 2	Mid	0	0
2017	Bee	E	Late Summer	Mid 2	Mid	2	2
2017	Bee	E	Late Summer	Mid 2	Mid	1	1
2017	Bee	P0	Early Summer	Mid 2	Mid	9	3
2017	Bee	P0	Early Summer	Mid 2	Mid	4	2
2017	Bee	P0	Fall	Mid 2	Mid	0	0
2017	Bee	P0	Fall	Mid 2	Mid	2	1
2017	Bee	P0	Fall	Mid 2	Mid	1	1
2017	Bee	P0	Late Summer	Mid 2	Mid	2	1
2017	Bee	P0	Late Summer	Mid 2	Mid	4	2
2017	Bee	P0	Late Summer	Mid 2	Mid	2	1
2017	Bee	E	Early Summer	Mid 3,	Mid	5	1
2017	Bee	E	Early Summer	Mid 3,	Mid	8	1
2017	Bee	E	Fall	Mid 3,	Mid	3	1
2017	Bee	E	Fall	Mid 3,	Mid	3	1
2017	Bee	E	Fall	Mid 3,	Mid	0	0
2017	Bee	E	Late Summer	Mid 3,	Mid	2	1
2017	Bee	E	Late Summer	Mid 3,	Mid	11	2
2017	Bee	E	Late Summer	Mid 3,	Mid	1	1
2017	Bee	P0	Early Summer	Mid 3,	Mid	11	1
2017	Bee	P0	Early Summer	Mid 3,	Mid	27	3
2017	Bee	P0	Fall	Mid 3,	Mid	2	1
2017	Bee	P0	Fall	Mid 3,	Mid	9	1
2017	Bee	P0	Fall	Mid 3,	Mid	16	1
2017	Bee	P0	Late Summer	Mid 3,	Mid	11	1
2017	Bee	P0	Late Summer	Mid 3,	Mid	23	2
2017	Bee	P0	Late Summer	Mid 3,	Mid	3	1
2018	Bee	E	Early Summer	Low 4	Low	12	1
2018	Bee	E	Early Summer	Low 4	Low	14	2
2018	Bee	E	Fall	Low 4	Low	5	1
2018	Bee	E	Fall	Low 4	Low	1	1
2018	Bee	E	Late Summer	Low 4	Low	5	2
2018	Bee	E	Late Summer	Low 4	Low	0	0
2018	Bee	E	Late Summer	Low 4	Low	0	0
2018	Bee	E	Spring	Low 4	Low	10	1
2018	Bee	E	Spring	Low 4	Low	4	1
2018	Bee	P0	Early Summer	Low 4	Low	8	2
2018	Bee	P0	Early Summer	Low 4	Low	29	2
2018	Bee	P0	Fall	Low 4	Low	2	1
2018	Bee	P0	Fall	Low 4	Low	4	1
2018	Bee	P0	Late Summer	Low 4	Low	15	2
2018	Bee	P0	Late Summer	Low 4	Low	0	0
2018	Bee	P0	Late Summer	Low 4	Low	4	2
2018	Bee	P0	Spring	Low 4	Low	13	2
2018	Bee	P0	Spring	Low 4	Low	6	1
2018	Bee	E	Early Summer	Low 5	Low	4	1
2018	Bee	E	Early Summer	Low 5	Low	1	1
2018	Bee	E	Fall	Low 5	Low	6	1
2018	Bee	E	Fall	Low 5	Low	4	1
2018	Bee	E	Late Summer	Low 5	Low	0	0
2018	Bee	E	Late Summer	Low 5	Low	1	1
2018	Bee	E	Late Summer	Low 5	Low	2	2
2018	Bee	E	Spring	Low 5	Low	6	2
2018	Bee	E	Spring	Low 5	Low	4	1
2018	Bee	P0	Early Summer	Low 5	Low	6	1
2018	Bee	P0	Early Summer	Low 5	Low	2	1
2018	Bee	P0	Fall	Low 5	Low	8	1
2018	Bee	P0	Fall	Low 5	Low	10	2
2018	Bee	P0	Late Summer	Low 5	Low	3	1
2018	Bee	P0	Late Summer	Low 5	Low	3	2
2018	Bee	P0	Late Summer	Low 5	Low	3	1
2018	Bee	P0	Spring	Low 5	Low	3	1
2018	Bee	P0	Spring	Low 5	Low	5	1
2018	Bee	E	Early Summer	Low 6	Low	2	1
2018	Bee	E	Early Summer	Low 6	Low	2	1
2018	Bee	E	Fall	Low 6	Low	2	1
2018	Bee	E	Fall	Low 6	Low	5	1
2018	Bee	E	Late Summer	Low 6	Low	1	1
2018	Bee	E	Late Summer	Low 6	Low	0	0
2018	Bee	E	Late Summer	Low 6	Low	2	1
2018	Bee	E	Spring	Low 6	Low	4	1
2018	Bee	E	Spring	Low 6	Low	28	1
2018	Bee	P0	Early Summer	Low 6	Low	1	1
2018	Bee	P0	Early Summer	Low 6	Low	2	1
2018	Bee	P0	Fall	Low 6	Low	7	1
2018	Bee	P0	Fall	Low 6	Low	7	3
2018	Bee	P0	Late Summer	Low 6	Low	0	0
2018	Bee	P0	Late Summer	Low 6	Low	0	0
2018	Bee	P0	Late Summer	Low 6	Low	0	0
2018	Bee	P0	Spring	Low 6	Low	8	1
2018	Bee	P0	Spring	Low 6	Low	51	1
2018	Bee	E	Early Summer	Mid 4	Mid	6	2
2018	Bee	E	Early Summer	Mid 4	Mid	6	2
2018	Bee	E	Fall	Mid 4	Mid	15	1
2018	Bee	E	Fall	Mid 4	Mid	4	1
2018	Bee	E	Late Summer	Mid 4	Mid	1	1
2018	Bee	E	Late Summer	Mid 4	Mid	0	0
2018	Bee	E	Late Summer	Mid 4	Mid	0	0
2018	Bee	E	Spring	Mid 4	Mid	8	1
2018	Bee	E	Spring	Mid 4	Mid	15	2
2018	Bee	P0	Early Summer	Mid 4	Mid	3	2
2018	Bee	P0	Early Summer	Mid 4	Mid	1	1
2018	Bee	P0	Fall	Mid 4	Mid	14	2
2018	Bee	P0	Fall	Mid 4	Mid	5	1
2018	Bee	P0	Late Summer	Mid 4	Mid	1	1
2018	Bee	P0	Late Summer	Mid 4	Mid	4	1
2018	Bee	P0	Late Summer	Mid 4	Mid	1	1
2018	Bee	P0	Spring	Mid 4	Mid	9	1
2018	Bee	P0	Spring	Mid 4	Mid	16	1
2018	Bee	E	Early Summer	Mid 5	Mid	11	1
2018	Bee	E	Early Summer	Mid 5	Mid	5	1
2018	Bee	E	Fall	Mid 5	Mid	9	1
2018	Bee	E	Fall	Mid 5	Mid	7	1
2018	Bee	E	Late Summer	Mid 5	Mid	0	0
2018	Bee	E	Late Summer	Mid 5	Mid	1	1
2018	Bee	E	Late Summer	Mid 5	Mid	9	1
2018	Bee	E	Spring	Mid 5	Mid	21	2
2018	Bee	E	Spring	Mid 5	Mid	21	2
2018	Bee	P0	Early Summer	Mid 5	Mid	7	1
2018	Bee	P0	Early Summer	Mid 5	Mid	7	2
2018	Bee	P0	Fall	Mid 5	Mid	11	1
2018	Bee	P0	Fall	Mid 5	Mid	11	1
2018	Bee	P0	Late Summer	Mid 5	Mid	2	1
2018	Bee	P0	Late Summer	Mid 5	Mid	9	1
2018	Bee	P0	Late Summer	Mid 5	Mid	0	0
2018	Bee	P0	Spring	Mid 5	Mid	18	1
2018	Bee	P0	Spring	Mid 5	Mid	30	1
2018	Bee	E	Early Summer	Bad 6	Mid	16	2
2018	Bee	E	Early Summer	Bad 6	Mid	2	1
2018	Bee	E	Fall	Bad 6	Mid	5	2
2018	Bee	E	Fall	Bad 6	Mid	0	0
2018	Bee	E	Late Summer	Bad 6	Mid	2	1
2018	Bee	E	Late Summer	Bad 6	Mid	2	1
2018	Bee	E	Late Summer	Bad 6	Mid	1	1
2018	Bee	E	Spring	Bad 6	Mid	15	1
2018	Bee	E	Spring	Bad 6	Mid	8	1
2018	Bee	P0	Early Summer	Bad 6	Mid	26	3
2018	Bee	P0	Early Summer	Bad 6	Mid	8	3
2018	Bee	P0	Fall	Bad 6	Mid	11	2
2018	Bee	P0	Fall	Bad 6	Mid	17	2
2018	Bee	P0	Late Summer	Bad 6	Mid	4	1
2018	Bee	P0	Late Summer	Bad 6	Mid	14	2
2018	Bee	P0	Late Summer	Bad 6	Mid	11	1
2018	Bee	P0	Spring	Bad 6	Mid	89	1
2018	Bee	P0	Spring	Bad 6	Mid	17	1
2018	Bee	E	Early Summer	High 1	High	44	1
2018	Bee	E	Early Summer	High 1	High	3	2
2018	Bee	E	Fall	High 1	High	11	2
2018	Bee	E	Fall	High 1	High	16	3
2018	Bee	E	Late Summer	High 1	High	12	2
2018	Bee	E	Late Summer	High 1	High	3	2
2018	Bee	E	Late Summer	High 1	High	6	1
2018	Bee	E	Spring	High 1	High	26	1
2018	Bee	E	Spring	High 1	High	22	1
2018	Bee	P0	Early Summer	High 1	High	25	2
2018	Bee	P0	Early Summer	High 1	High	1	1
2018	Bee	P0	Fall	High 1	High	13	3
2018	Bee	P0	Fall	High 1	High	5	1
2018	Bee	P0	Late Summer	High 1	High	8	2
2018	Bee	P0	Late Summer	High 1	High	17	2
2018	Bee	P0	Late Summer	High 1	High	4	1
2018	Bee	P0	Spring	High 1	High	22	1
2018	Bee	P0	Spring	High 1	High	15	2
2018	Bee	E	Early Summer	High 2	High	4	1
2018	Bee	E	Early Summer	High 2	High	8	1
2018	Bee	E	Fall	High 2	High	3	1
2018	Bee	E	Fall	High 2	High	5	1
2018	Bee	E	Late Summer	High 2	High	2	1
2018	Bee	E	Late Summer	High 2	High	1	1
2018	Bee	E	Late Summer	High 2	High	1	1
2018	Bee	E	Spring	High 2	High	7	2
2018	Bee	E	Spring	High 2	High	60	2
2018	Bee	P0	Early Summer	High 2	High	9	1
2018	Bee	P0	Early Summer	High 2	High	10	2
2018	Bee	P0	Fall	High 2	High	13	1
2018	Bee	P0	Fall	High 2	High	10	2
2018	Bee	P0	Late Summer	High 2	High	3	2
2018	Bee	P0	Late Summer	High 2	High	0	0
2018	Bee	P0	Late Summer	High 2	High	2	1
2018	Bee	P0	Spring	High 2	High	5	1
2018	Bee	P0	Spring	High 2	High	43	1
2018	Bee	E	Early Summer	High 3	High	20	2
2018	Bee	E	Early Summer	High 3	High	11	1
2018	Bee	E	Fall	High 3	High	3	2
2018	Bee	E	Fall	High 3	High	5	3
2018	Bee	E	Late Summer	High 3	High	0	0
2018	Bee	E	Late Summer	High 3	High	6	1
2018	Bee	E	Late Summer	High 3	High	9	1
2018	Bee	E	Spring	High 3	High	22	2
2018	Bee	E	Spring	High 3	High	109	2
2018	Bee	P0	Early Summer	High 3	High	14	2
2018	Bee	P0	Early Summer	High 3	High	13	2
2018	Bee	P0	Fall	High 3	High	13	2
2018	Bee	P0	Fall	High 3	High	3	1
2018	Bee	P0	Late Summer	High 3	High	0	0
2018	Bee	P0	Late Summer	High 3	High	3	1
2018	Bee	P0	Late Summer	High 3	High	14	1
2018	Bee	P0	Spring	High 3	High	64	2
2018	Bee	P0	Spring	High 3	High	23	1
2018	Bee	E	Early Summer	High 4	High	2	1
2018	Bee	E	Early Summer	High 4	High	0	0
2018	Bee	E	Fall	High 4	High	2	1
2018	Bee	E	Fall	High 4	High	3	1
2018	Bee	E	Late Summer	High 4	High	0	0
2018	Bee	E	Late Summer	High 4	High	3	2
2018	Bee	E	Late Summer	High 4	High	0	0
2018	Bee	E	Spring	High 4	High	2	1
2018	Bee	E	Spring	High 4	High	4	2
2018	Bee	P0	Early Summer	High 4	High	0	0
2018	Bee	P0	Early Summer	High 4	High	1	1
2018	Bee	P0	Fall	High 4	High	3	2
2018	Bee	P0	Fall	High 4	High	0	0
2018	Bee	P0	Late Summer	High 4	High	0	0
2018	Bee	P0	Late Summer	High 4	High	0	0
2018	Bee	P0	Late Summer	High 4	High	0	0
2018	Bee	P0	Spring	High 4	High	2	2
2018	Bee	P0	Spring	High 4	High	1	1
2018	Bee	E	Early Summer	High 5	High	2	1
2018	Bee	E	Early Summer	High 5	High	5	2
2018	Bee	E	Fall	High 5	High	2	1
2018	Bee	E	Fall	High 5	High	1	1
2018	Bee	E	Late Summer	High 5	High	0	0
2018	Bee	E	Late Summer	High 5	High	0	0
2018	Bee	E	Late Summer	High 5	High	3	2
2018	Bee	E	Spring	High 5	High	14	2
2018	Bee	E	Spring	High 5	High	17	1
2018	Bee	P0	Early Summer	High 5	High	2	1
2018	Bee	P0	Early Summer	High 5	High	5	2
2018	Bee	P0	Fall	High 5	High	4	3
2018	Bee	P0	Fall	High 5	High	2	1
2018	Bee	P0	Late Summer	High 5	High	6	1
2018	Bee	P0	Late Summer	High 5	High	1	1
2018	Bee	P0	Late Summer	High 5	High	4	2
2018	Bee	P0	Spring	High 5	High	107	1
2018	Bee	P0	Spring	High 5	High	42	1
2018	Bee	E	Early Summer	High 6	High	25	2
2018	Bee	E	Early Summer	High 6	High	35	2
2018	Bee	E	Fall	High 6	High	18	2
2018	Bee	E	Fall	High 6	High	4	1
2018	Bee	E	Late Summer	High 6	High	10	1
2018	Bee	E	Late Summer	High 6	High	8	2
2018	Bee	E	Late Summer	High 6	High	8	2
2018	Bee	E	Spring	High 6	High	90	1
2018	Bee	E	Spring	High 6	High	24	1
2018	Bee	P0	Early Summer	High 6	High	16	1
2018	Bee	P0	Early Summer	High 6	High	21	2
2018	Bee	P0	Fall	High 6	High	33	3
2018	Bee	P0	Fall	High 6	High	164	2
2018	Bee	P0	Late Summer	High 6	High	13	3
2018	Bee	P0	Late Summer	High 6	High	7	2
2018	Bee	P0	Late Summer	High 6	High	15	1
2018	Bee	P0	Spring	High 6	High	69	1
2018	Bee	P0	Spring	High 6	High	20	1
2018	Bee	E	Early Summer	Low 1	Low	3	1
2018	Bee	E	Early Summer	Low 1	Low	7	1
2018	Bee	E	Fall	Low 1	Low	2	1
2018	Bee	E	Fall	Low 1	Low	0	0
2018	Bee	E	Late Summer	Low 1	Low	0	0
2018	Bee	E	Late Summer	Low 1	Low	10	2
2018	Bee	E	Late Summer	Low 1	Low	0	0
2018	Bee	E	Spring	Low 1	Low	13	2
2018	Bee	E	Spring	Low 1	Low	7	1
2018	Bee	P0	Early Summer	Low 1	Low	3	2
2018	Bee	P0	Early Summer	Low 1	Low	8	2
2018	Bee	P0	Fall	Low 1	Low	11	3
2018	Bee	P0	Fall	Low 1	Low	2	1
2018	Bee	P0	Late Summer	Low 1	Low	9	2
2018	Bee	P0	Late Summer	Low 1	Low	1	1
2018	Bee	P0	Late Summer	Low 1	Low	4	2
2018	Bee	P0	Spring	Low 1	Low	12	1
2018	Bee	P0	Spring	Low 1	Low	15	2
2018	Bee	E	Early Summer	Low 2	Low	3	2
2018	Bee	E	Early Summer	Low 2	Low	9	1
2018	Bee	E	Fall	Low 2	Low	3	1
2018	Bee	E	Fall	Low 2	Low	1	1
2018	Bee	E	Late Summer	Low 2	Low	0	0
2018	Bee	E	Late Summer	Low 2	Low	4	2
2018	Bee	E	Late Summer	Low 2	Low	0	0
2018	Bee	E	Spring	Low 2	Low	10	2
2018	Bee	E	Spring	Low 2	Low	22	1
2018	Bee	P0	Early Summer	Low 2	Low	9	2
2018	Bee	P0	Early Summer	Low 2	Low	6	2
2018	Bee	P0	Fall	Low 2	Low	2	2
2018	Bee	P0	Fall	Low 2	Low	43	3
2018	Bee	P0	Late Summer	Low 2	Low	5	2
2018	Bee	P0	Late Summer	Low 2	Low	23	2
2018	Bee	P0	Late Summer	Low 2	Low	13	2
2018	Bee	P0	Spring	Low 2	Low	29	2
2018	Bee	P0	Spring	Low 2	Low	48	2
2018	Bee	E	Early Summer	Low 3	Low	14	2
2018	Bee	E	Early Summer	Low 3	Low	5	2
2018	Bee	E	Fall	Low 3	Low	8	2
2018	Bee	E	Fall	Low 3	Low	4	2
2018	Bee	E	Late Summer	Low 3	Low	4	1
2018	Bee	E	Late Summer	Low 3	Low	4	2
2018	Bee	E	Late Summer	Low 3	Low	0	0
2018	Bee	E	Spring	Low 3	Low	12	1
2018	Bee	E	Spring	Low 3	Low	4	2
2018	Bee	P0	Early Summer	Low 3	Low	8	2
2018	Bee	P0	Early Summer	Low 3	Low	18	2
2018	Bee	P0	Fall	Low 3	Low	5	2
2018	Bee	P0	Fall	Low 3	Low	8	1
2018	Bee	P0	Late Summer	Low 3	Low	14	3
2018	Bee	P0	Late Summer	Low 3	Low	3	2
2018	Bee	P0	Late Summer	Low 3	Low	4	2
2018	Bee	P0	Spring	Low 3	Low	52	1
2018	Bee	P0	Spring	Low 3	Low	17	1
2018	Bee	E	Early Summer	Mid 1	Mid	0	0
2018	Bee	E	Early Summer	Mid 1	Mid	1	1
2018	Bee	E	Fall	Mid 1	Mid	3	2
2018	Bee	E	Fall	Mid 1	Mid	2	1
2018	Bee	E	Late Summer	Mid 1	Mid	0	0
2018	Bee	E	Late Summer	Mid 1	Mid	5	2
2018	Bee	E	Late Summer	Mid 1	Mid	2	1
2018	Bee	E	Spring	Mid 1	Mid	1	1
2018	Bee	E	Spring	Mid 1	Mid	4	1
2018	Bee	P0	Early Summer	Mid 1	Mid	1	1
2018	Bee	P0	Early Summer	Mid 1	Mid	1	1
2018	Bee	P0	Fall	Mid 1	Mid	7	2
2018	Bee	P0	Fall	Mid 1	Mid	5	2
2018	Bee	P0	Late Summer	Mid 1	Mid	0	0
2018	Bee	P0	Late Summer	Mid 1	Mid	1	1
2018	Bee	P0	Late Summer	Mid 1	Mid	0	0
2018	Bee	P0	Spring	Mid 1	Mid	3	1
2018	Bee	P0	Spring	Mid 1	Mid	4	1
2018	Bee	E	Early Summer	Mid 2	Mid	1	1
2018	Bee	E	Early Summer	Mid 2	Mid	2	2
2018	Bee	E	Fall	Mid 2	Mid	1	1
2018	Bee	E	Fall	Mid 2	Mid	2	2
2018	Bee	E	Late Summer	Mid 2	Mid	0	0
2018	Bee	E	Late Summer	Mid 2	Mid	1	1
2018	Bee	E	Late Summer	Mid 2	Mid	1	1
2018	Bee	E	Spring	Mid 2	Mid	1	1
2018	Bee	E	Spring	Mid 2	Mid	3	1
2018	Bee	P0	Early Summer	Mid 2	Mid	1	1
2018	Bee	P0	Early Summer	Mid 2	Mid	1	1
2018	Bee	P0	Fall	Mid 2	Mid	6	2
2018	Bee	P0	Fall	Mid 2	Mid	10	2
2018	Bee	P0	Late Summer	Mid 2	Mid	1	1
2018	Bee	P0	Late Summer	Mid 2	Mid	2	1
2018	Bee	P0	Late Summer	Mid 2	Mid	0	0
2018	Bee	P0	Spring	Mid 2	Mid	5	1
2018	Bee	P0	Spring	Mid 2	Mid	2	1
2018	Bee	E	Early Summer	Mid 3,	Mid	7	1
2018	Bee	E	Early Summer	Mid 3,	Mid	7	1
2018	Bee	E	Fall	Mid 3,	Mid	13	2
2018	Bee	E	Fall	Mid 3,	Mid	2	1
2018	Bee	E	Late Summer	Mid 3,	Mid	0	0
2018	Bee	E	Late Summer	Mid 3,	Mid	3	2
2018	Bee	E	Late Summer	Mid 3,	Mid	1	1
2018	Bee	E	Spring	Mid 3,	Mid	8	1
2018	Bee	E	Spring	Mid 3,	Mid	14	1
2018	Bee	P0	Early Summer	Mid 3,	Mid	38	3
2018	Bee	P0	Early Summer	Mid 3,	Mid	19	1
2018	Bee	P0	Fall	Mid 3,	Mid	11	1
2018	Bee	P0	Fall	Mid 3,	Mid	31	1
2018	Bee	P0	Late Summer	Mid 3,	Mid	10	2
2018	Bee	P0	Late Summer	Mid 3,	Mid	2	2
2018	Bee	P0	Late Summer	Mid 3,	Mid	8	2
2018	Bee	P0	Spring	Mid 3,	Mid	36	1
2018	Bee	P0	Spring	Mid 3,	Mid	55	2
2017	Wasp	E	Early Summer	Low 4	Low	0	0
2017	Wasp	E	Early Summer	Low 4	Low	1	1
2017	Wasp	E	Fall	Low 4	Low	0	0
2017	Wasp	E	Fall	Low 4	Low	4	1
2017	Wasp	E	Fall	Low 4	Low	0	0
2017	Wasp	E	Late Summer	Low 4	Low	0	0
2017	Wasp	E	Late Summer	Low 4	Low	3	3
2017	Wasp	E	Late Summer	Low 4	Low	0	0
2017	Wasp	P0	Early Summer	Low 4	Low	0	0
2017	Wasp	P0	Early Summer	Low 4	Low	4	3
2017	Wasp	P0	Fall	Low 4	Low	2	2
2017	Wasp	P0	Fall	Low 4	Low	1	1
2017	Wasp	P0	Fall	Low 4	Low	1	1
2017	Wasp	P0	Late Summer	Low 4	Low	0	0
2017	Wasp	P0	Late Summer	Low 4	Low	1	1
2017	Wasp	P0	Late Summer	Low 4	Low	2	1
2017	Wasp	E	Early Summer	Low 5	Low	1	1
2017	Wasp	E	Early Summer	Low 5	Low	1	1
2017	Wasp	E	Fall	Low 5	Low	3	3
2017	Wasp	E	Fall	Low 5	Low	3	2
2017	Wasp	E	Fall	Low 5	Low	4	2
2017	Wasp	E	Late Summer	Low 5	Low	1	1
2017	Wasp	E	Late Summer	Low 5	Low	2	2
2017	Wasp	E	Late Summer	Low 5	Low	0	0
2017	Wasp	P0	Early Summer	Low 5	Low	0	0
2017	Wasp	P0	Early Summer	Low 5	Low	2	2
2017	Wasp	P0	Fall	Low 5	Low	0	0
2017	Wasp	P0	Fall	Low 5	Low	1	1
2017	Wasp	P0	Fall	Low 5	Low	2	1
2017	Wasp	P0	Late Summer	Low 5	Low	1	1
2017	Wasp	P0	Late Summer	Low 5	Low	0	0
2017	Wasp	P0	Late Summer	Low 5	Low	2	2
2017	Wasp	E	Early Summer	Low 6	Low	1	1
2017	Wasp	E	Early Summer	Low 6	Low	5	1
2017	Wasp	E	Fall	Low 6	Low	0	0
2017	Wasp	E	Fall	Low 6	Low	1	1
2017	Wasp	E	Fall	Low 6	Low	1	1
2017	Wasp	E	Late Summer	Low 6	Low	2	2
2017	Wasp	E	Late Summer	Low 6	Low	1	1
2017	Wasp	E	Late Summer	Low 6	Low	1	1
2017	Wasp	P0	Early Summer	Low 6	Low	0	0
2017	Wasp	P0	Early Summer	Low 6	Low	2	1
2017	Wasp	P0	Fall	Low 6	Low	0	0
2017	Wasp	P0	Fall	Low 6	Low	0	0
2017	Wasp	P0	Fall	Low 6	Low	1	1
2017	Wasp	P0	Late Summer	Low 6	Low	0	0
2017	Wasp	P0	Late Summer	Low 6	Low	3	2
2017	Wasp	P0	Late Summer	Low 6	Low	1	1
2017	Wasp	E	Early Summer	Mid 4	Mid	1	1
2017	Wasp	E	Early Summer	Mid 4	Mid	1	1
2017	Wasp	E	Fall	Mid 4	Mid	0	0
2017	Wasp	E	Fall	Mid 4	Mid	2	2
2017	Wasp	E	Fall	Mid 4	Mid	3	2
2017	Wasp	E	Late Summer	Mid 4	Mid	2	1
2017	Wasp	E	Late Summer	Mid 4	Mid	0	0
2017	Wasp	E	Late Summer	Mid 4	Mid	1	1
2017	Wasp	P0	Early Summer	Mid 4	Mid	1	1
2017	Wasp	P0	Early Summer	Mid 4	Mid	1	1
2017	Wasp	P0	Fall	Mid 4	Mid	0	0
2017	Wasp	P0	Fall	Mid 4	Mid	1	1
2017	Wasp	P0	Fall	Mid 4	Mid	0	0
2017	Wasp	P0	Late Summer	Mid 4	Mid	1	1
2017	Wasp	P0	Late Summer	Mid 4	Mid	3	2
2017	Wasp	P0	Late Summer	Mid 4	Mid	0	0
2017	Wasp	E	Early Summer	Mid 5	Mid	2	1
2017	Wasp	E	Early Summer	Mid 5	Mid	1	1
2017	Wasp	E	Fall	Mid 5	Mid	5	3
2017	Wasp	E	Fall	Mid 5	Mid	7	3
2017	Wasp	E	Fall	Mid 5	Mid	0	0
2017	Wasp	E	Late Summer	Mid 5	Mid	0	0
2017	Wasp	E	Late Summer	Mid 5	Mid	1	1
2017	Wasp	E	Late Summer	Mid 5	Mid	2	2
2017	Wasp	P0	Early Summer	Mid 5	Mid	1	1
2017	Wasp	P0	Early Summer	Mid 5	Mid	0	0
2017	Wasp	P0	Fall	Mid 5	Mid	4	2
2017	Wasp	P0	Fall	Mid 5	Mid	2	1
2017	Wasp	P0	Fall	Mid 5	Mid	0	0
2017	Wasp	P0	Late Summer	Mid 5	Mid	1	1
2017	Wasp	P0	Late Summer	Mid 5	Mid	2	2
2017	Wasp	P0	Late Summer	Mid 5	Mid	0	0
2017	Wasp	E	Early Summer	Bad 6	Mid	3	2
2017	Wasp	E	Early Summer	Bad 6	Mid	7	4
2017	Wasp	E	Fall	Bad 6	Mid	0	0
2017	Wasp	E	Fall	Bad 6	Mid	1	1
2017	Wasp	E	Fall	Bad 6	Mid	0	0
2017	Wasp	E	Late Summer	Bad 6	Mid	6	3
2017	Wasp	E	Late Summer	Bad 6	Mid	3	2
2017	Wasp	E	Late Summer	Bad 6	Mid	2	2
2017	Wasp	P0	Early Summer	Bad 6	Mid	17	7
2017	Wasp	P0	Early Summer	Bad 6	Mid	2	2
2017	Wasp	P0	Fall	Bad 6	Mid	2	2
2017	Wasp	P0	Fall	Bad 6	Mid	2	2
2017	Wasp	P0	Fall	Bad 6	Mid	0	0
2017	Wasp	P0	Late Summer	Bad 6	Mid	2	2
2017	Wasp	P0	Late Summer	Bad 6	Mid	2	2
2017	Wasp	P0	Late Summer	Bad 6	Mid	2	2
2017	Wasp	E	Fall	High 1	High	2	2
2017	Wasp	E	Fall	High 1	High	0	0
2017	Wasp	E	Fall	High 1	High	16	4
2017	Wasp	E	Late Summer	High 1	High	6	3
2017	Wasp	E	Late Summer	High 1	High	2	2
2017	Wasp	P0	Fall	High 1	High	1	1
2017	Wasp	P0	Fall	High 1	High	9	4
2017	Wasp	P0	Fall	High 1	High	8	3
2017	Wasp	P0	Late Summer	High 1	High	8	4
2017	Wasp	P0	Late Summer	High 1	High	16	7
2017	Wasp	E	Early Summer	High 2	High	0	0
2017	Wasp	E	Early Summer	High 2	High	0	0
2017	Wasp	E	Fall	High 2	High	1	1
2017	Wasp	E	Fall	High 2	High	2	2
2017	Wasp	E	Fall	High 2	High	1	1
2017	Wasp	E	Late Summer	High 2	High	4	2
2017	Wasp	E	Late Summer	High 2	High	6	2
2017	Wasp	E	Late Summer	High 2	High	4	3
2017	Wasp	P0	Early Summer	High 2	High	0	0
2017	Wasp	P0	Early Summer	High 2	High	2	1
2017	Wasp	P0	Fall	High 2	High	1	1
2017	Wasp	P0	Fall	High 2	High	1	1
2017	Wasp	P0	Fall	High 2	High	0	0
2017	Wasp	P0	Late Summer	High 2	High	13	5
2017	Wasp	P0	Late Summer	High 2	High	5	4
2017	Wasp	P0	Late Summer	High 2	High	6	3
2017	Wasp	E	Early Summer	High 3	High	4	2
2017	Wasp	E	Early Summer	High 3	High	6	4
2017	Wasp	E	Fall	High 3	High	2	1
2017	Wasp	E	Fall	High 3	High	4	2
2017	Wasp	E	Fall	High 3	High	0	0
2017	Wasp	E	Late Summer	High 3	High	2	1
2017	Wasp	E	Late Summer	High 3	High	2	2
2017	Wasp	E	Late Summer	High 3	High	2	1
2017	Wasp	P0	Early Summer	High 3	High	1	1
2017	Wasp	P0	Early Summer	High 3	High	4	2
2017	Wasp	P0	Fall	High 3	High	2	2
2017	Wasp	P0	Fall	High 3	High	2	1
2017	Wasp	P0	Fall	High 3	High	2	2
2017	Wasp	P0	Late Summer	High 3	High	4	3
2017	Wasp	P0	Late Summer	High 3	High	12	3
2017	Wasp	P0	Late Summer	High 3	High	3	2
2017	Wasp	E	Early Summer	High 4	High	1	1
2017	Wasp	E	Early Summer	High 4	High	5	3
2017	Wasp	E	Fall	High 4	High	2	1
2017	Wasp	E	Fall	High 4	High	0	0
2017	Wasp	E	Fall	High 4	High	4	2
2017	Wasp	E	Late Summer	High 4	High	0	0
2017	Wasp	E	Late Summer	High 4	High	0	0
2017	Wasp	E	Late Summer	High 4	High	1	1
2017	Wasp	P0	Early Summer	High 4	High	1	1
2017	Wasp	P0	Early Summer	High 4	High	0	0
2017	Wasp	P0	Fall	High 4	High	0	0
2017	Wasp	P0	Fall	High 4	High	1	1
2017	Wasp	P0	Fall	High 4	High	1	1
2017	Wasp	P0	Late Summer	High 4	High	1	1
2017	Wasp	P0	Late Summer	High 4	High	1	1
2017	Wasp	P0	Late Summer	High 4	High	0	0
2017	Wasp	E	Early Summer	High 5	High	5	2
2017	Wasp	E	Early Summer	High 5	High	7	3
2017	Wasp	E	Fall	High 5	High	2	1
2017	Wasp	E	Fall	High 5	High	0	0
2017	Wasp	E	Fall	High 5	High	2	1
2017	Wasp	E	Late Summer	High 5	High	2	2
2017	Wasp	E	Late Summer	High 5	High	9	5
2017	Wasp	E	Late Summer	High 5	High	1	1
2017	Wasp	P0	Early Summer	High 5	High	3	1
2017	Wasp	P0	Early Summer	High 5	High	17	5
2017	Wasp	P0	Fall	High 5	High	2	1
2017	Wasp	P0	Fall	High 5	High	1	1
2017	Wasp	P0	Fall	High 5	High	2	2
2017	Wasp	P0	Late Summer	High 5	High	6	3
2017	Wasp	P0	Late Summer	High 5	High	2	2
2017	Wasp	P0	Late Summer	High 5	High	7	3
2017	Wasp	E	Early Summer	High 6	High	5	3
2017	Wasp	E	Early Summer	High 6	High	2	1
2017	Wasp	E	Fall	High 6	High	5	2
2017	Wasp	E	Fall	High 6	High	9	3
2017	Wasp	E	Fall	High 6	High	2	1
2017	Wasp	E	Late Summer	High 6	High	10	6
2017	Wasp	E	Late Summer	High 6	High	7	1
2017	Wasp	E	Late Summer	High 6	High	2	2
2017	Wasp	P0	Early Summer	High 6	High	4	2
2017	Wasp	P0	Early Summer	High 6	High	6	3
2017	Wasp	P0	Fall	High 6	High	1	1
2017	Wasp	P0	Fall	High 6	High	13	3
2017	Wasp	P0	Fall	High 6	High	3	3
2017	Wasp	P0	Late Summer	High 6	High	6	3
2017	Wasp	P0	Late Summer	High 6	High	1	1
2017	Wasp	P0	Late Summer	High 6	High	0	0
2017	Wasp	E	Early Summer	Low 1	Low	1	1
2017	Wasp	E	Early Summer	Low 1	Low	0	0
2017	Wasp	E	Fall	Low 1	Low	0	0
2017	Wasp	E	Fall	Low 1	Low	0	0
2017	Wasp	E	Fall	Low 1	Low	0	0
2017	Wasp	E	Late Summer	Low 1	Low	0	0
2017	Wasp	E	Late Summer	Low 1	Low	1	1
2017	Wasp	E	Late Summer	Low 1	Low	0	0
2017	Wasp	P0	Early Summer	Low 1	Low	0	0
2017	Wasp	P0	Early Summer	Low 1	Low	0	0
2017	Wasp	P0	Fall	Low 1	Low	3	2
2017	Wasp	P0	Fall	Low 1	Low	0	0
2017	Wasp	P0	Fall	Low 1	Low	0	0
2017	Wasp	P0	Late Summer	Low 1	Low	3	3
2017	Wasp	P0	Late Summer	Low 1	Low	3	2
2017	Wasp	P0	Late Summer	Low 1	Low	0	0
2017	Wasp	E	Early Summer	Low 2	Low	0	0
2017	Wasp	E	Early Summer	Low 2	Low	2	2
2017	Wasp	E	Fall	Low 2	Low	0	0
2017	Wasp	E	Fall	Low 2	Low	0	0
2017	Wasp	E	Fall	Low 2	Low	0	0
2017	Wasp	E	Late Summer	Low 2	Low	1	1
2017	Wasp	E	Late Summer	Low 2	Low	2	2
2017	Wasp	E	Late Summer	Low 2	Low	0	0
2017	Wasp	P0	Early Summer	Low 2	Low	1	1
2017	Wasp	P0	Early Summer	Low 2	Low	1	1
2017	Wasp	P0	Fall	Low 2	Low	0	0
2017	Wasp	P0	Fall	Low 2	Low	3	1
2017	Wasp	P0	Fall	Low 2	Low	0	0
2017	Wasp	P0	Late Summer	Low 2	Low	0	0
2017	Wasp	P0	Late Summer	Low 2	Low	1	1
2017	Wasp	P0	Late Summer	Low 2	Low	7	2
2017	Wasp	E	Early Summer	Low 3	Low	0	0
2017	Wasp	E	Early Summer	Low 3	Low	2	2
2017	Wasp	E	Fall	Low 3	Low	0	0
2017	Wasp	E	Fall	Low 3	Low	0	0
2017	Wasp	E	Fall	Low 3	Low	0	0
2017	Wasp	E	Late Summer	Low 3	Low	3	3
2017	Wasp	E	Late Summer	Low 3	Low	0	0
2017	Wasp	E	Late Summer	Low 3	Low	1	1
2017	Wasp	P0	Early Summer	Low 3	Low	1	1
2017	Wasp	P0	Early Summer	Low 3	Low	0	0
2017	Wasp	P0	Fall	Low 3	Low	7	2
2017	Wasp	P0	Fall	Low 3	Low	0	0
2017	Wasp	P0	Fall	Low 3	Low	2	2
2017	Wasp	P0	Late Summer	Low 3	Low	0	0
2017	Wasp	P0	Late Summer	Low 3	Low	8	5
2017	Wasp	P0	Late Summer	Low 3	Low	1	1
2017	Wasp	E	Early Summer	Mid 1	Mid	10	4
2017	Wasp	E	Early Summer	Mid 1	Mid	1	1
2017	Wasp	E	Fall	Mid 1	Mid	0	0
2017	Wasp	E	Fall	Mid 1	Mid	0	0
2017	Wasp	E	Fall	Mid 1	Mid	1	1
2017	Wasp	E	Late Summer	Mid 1	Mid	0	0
2017	Wasp	E	Late Summer	Mid 1	Mid	0	0
2017	Wasp	E	Late Summer	Mid 1	Mid	1	1
2017	Wasp	P0	Early Summer	Mid 1	Mid	3	2
2017	Wasp	P0	Early Summer	Mid 1	Mid	2	1
2017	Wasp	P0	Fall	Mid 1	Mid	0	0
2017	Wasp	P0	Fall	Mid 1	Mid	0	0
2017	Wasp	P0	Fall	Mid 1	Mid	1	1
2017	Wasp	P0	Late Summer	Mid 1	Mid	0	0
2017	Wasp	P0	Late Summer	Mid 1	Mid	0	0
2017	Wasp	P0	Late Summer	Mid 1	Mid	0	0
2017	Wasp	E	Early Summer	Mid 2	Mid	14	5
2017	Wasp	E	Early Summer	Mid 2	Mid	3	2
2017	Wasp	E	Fall	Mid 2	Mid	8	2
2017	Wasp	E	Fall	Mid 2	Mid	1	1
2017	Wasp	E	Fall	Mid 2	Mid	2	1
2017	Wasp	E	Late Summer	Mid 2	Mid	0	0
2017	Wasp	E	Late Summer	Mid 2	Mid	4	1
2017	Wasp	E	Late Summer	Mid 2	Mid	1	1
2017	Wasp	P0	Early Summer	Mid 2	Mid	4	3
2017	Wasp	P0	Early Summer	Mid 2	Mid	11	5
2017	Wasp	P0	Fall	Mid 2	Mid	0	0
2017	Wasp	P0	Fall	Mid 2	Mid	0	0
2017	Wasp	P0	Fall	Mid 2	Mid	2	2
2017	Wasp	P0	Late Summer	Mid 2	Mid	0	0
2017	Wasp	P0	Late Summer	Mid 2	Mid	3	2
2017	Wasp	P0	Late Summer	Mid 2	Mid	2	2
2017	Wasp	E	Early Summer	Mid 3,	Mid	1	1
2017	Wasp	E	Early Summer	Mid 3,	Mid	1	1
2017	Wasp	E	Fall	Mid 3,	Mid	0	0
2017	Wasp	E	Fall	Mid 3,	Mid	0	0
2017	Wasp	E	Fall	Mid 3,	Mid	2	1
2017	Wasp	E	Late Summer	Mid 3,	Mid	0	0
2017	Wasp	E	Late Summer	Mid 3,	Mid	1	1
2017	Wasp	E	Late Summer	Mid 3,	Mid	0	0
2017	Wasp	P0	Early Summer	Mid 3,	Mid	6	5
2017	Wasp	P0	Early Summer	Mid 3,	Mid	2	2
2017	Wasp	P0	Fall	Mid 3,	Mid	0	0
2017	Wasp	P0	Fall	Mid 3,	Mid	2	1
2017	Wasp	P0	Fall	Mid 3,	Mid	1	1
2017	Wasp	P0	Late Summer	Mid 3,	Mid	1	1
2017	Wasp	P0	Late Summer	Mid 3,	Mid	1	1
2017	Wasp	P0	Late Summer	Mid 3,	Mid	2	1
2018	Wasp	E	Early Summer	Low 4	Low	0	0
2018	Wasp	E	Early Summer	Low 4	Low	2	2
2018	Wasp	E	Fall	Low 4	Low	2	1
2018	Wasp	E	Fall	Low 4	Low	0	0
2018	Wasp	E	Late Summer	Low 4	Low	0	0
2018	Wasp	E	Late Summer	Low 4	Low	0	0
2018	Wasp	E	Late Summer	Low 4	Low	0	0
2018	Wasp	E	Spring	Low 4	Low	0	0
2018	Wasp	E	Spring	Low 4	Low	2	1
2018	Wasp	P0	Early Summer	Low 4	Low	1	1
2018	Wasp	P0	Early Summer	Low 4	Low	5	3
2018	Wasp	P0	Fall	Low 4	Low	0	0
2018	Wasp	P0	Fall	Low 4	Low	0	0
2018	Wasp	P0	Late Summer	Low 4	Low	1	1
2018	Wasp	P0	Late Summer	Low 4	Low	0	0
2018	Wasp	P0	Late Summer	Low 4	Low	0	0
2018	Wasp	P0	Spring	Low 4	Low	1	1
2018	Wasp	P0	Spring	Low 4	Low	2	1
2018	Wasp	E	Early Summer	Low 5	Low	0	0
2018	Wasp	E	Early Summer	Low 5	Low	3	2
2018	Wasp	E	Fall	Low 5	Low	1	1
2018	Wasp	E	Fall	Low 5	Low	0	0
2018	Wasp	E	Late Summer	Low 5	Low	0	0
2018	Wasp	E	Late Summer	Low 5	Low	1	1
2018	Wasp	E	Late Summer	Low 5	Low	0	0
2018	Wasp	E	Spring	Low 5	Low	4	3
2018	Wasp	E	Spring	Low 5	Low	3	3
2018	Wasp	P0	Early Summer	Low 5	Low	1	1
2018	Wasp	P0	Early Summer	Low 5	Low	3	1
2018	Wasp	P0	Fall	Low 5	Low	2	2
2018	Wasp	P0	Fall	Low 5	Low	0	0
2018	Wasp	P0	Late Summer	Low 5	Low	3	2
2018	Wasp	P0	Late Summer	Low 5	Low	3	2
2018	Wasp	P0	Late Summer	Low 5	Low	2	2
2018	Wasp	P0	Spring	Low 5	Low	1	1
2018	Wasp	P0	Spring	Low 5	Low	0	0
2018	Wasp	E	Early Summer	Low 6	Low	1	1
2018	Wasp	E	Early Summer	Low 6	Low	1	1
2018	Wasp	E	Fall	Low 6	Low	3	3
2018	Wasp	E	Fall	Low 6	Low	3	1
2018	Wasp	E	Late Summer	Low 6	Low	1	1
2018	Wasp	E	Late Summer	Low 6	Low	0	0
2018	Wasp	E	Late Summer	Low 6	Low	0	0
2018	Wasp	E	Spring	Low 6	Low	1	1
2018	Wasp	E	Spring	Low 6	Low	2	1
2018	Wasp	P0	Early Summer	Low 6	Low	0	0
2018	Wasp	P0	Early Summer	Low 6	Low	2	2
2018	Wasp	P0	Fall	Low 6	Low	1	1
2018	Wasp	P0	Fall	Low 6	Low	0	0
2018	Wasp	P0	Late Summer	Low 6	Low	0	0
2018	Wasp	P0	Late Summer	Low 6	Low	0	0
2018	Wasp	P0	Late Summer	Low 6	Low	0	0
2018	Wasp	P0	Spring	Low 6	Low	0	0
2018	Wasp	P0	Spring	Low 6	Low	1	1
2018	Wasp	E	Early Summer	Mid 4	Mid	0	0
2018	Wasp	E	Early Summer	Mid 4	Mid	0	0
2018	Wasp	E	Fall	Mid 4	Mid	1	1
2018	Wasp	E	Fall	Mid 4	Mid	3	1
2018	Wasp	E	Late Summer	Mid 4	Mid	0	0
2018	Wasp	E	Late Summer	Mid 4	Mid	2	1
2018	Wasp	E	Late Summer	Mid 4	Mid	0	0
2018	Wasp	E	Spring	Mid 4	Mid	2	2
2018	Wasp	E	Spring	Mid 4	Mid	1	1
2018	Wasp	P0	Early Summer	Mid 4	Mid	1	1
2018	Wasp	P0	Early Summer	Mid 4	Mid	1	1
2018	Wasp	P0	Fall	Mid 4	Mid	4	4
2018	Wasp	P0	Fall	Mid 4	Mid	1	1
2018	Wasp	P0	Late Summer	Mid 4	Mid	1	1
2018	Wasp	P0	Late Summer	Mid 4	Mid	4	3
2018	Wasp	P0	Late Summer	Mid 4	Mid	2	1
2018	Wasp	P0	Spring	Mid 4	Mid	0	0
2018	Wasp	P0	Spring	Mid 4	Mid	1	1
2018	Wasp	E	Early Summer	Mid 5	Mid	4	2
2018	Wasp	E	Early Summer	Mid 5	Mid	3	2
2018	Wasp	E	Fall	Mid 5	Mid	1	1
2018	Wasp	E	Fall	Mid 5	Mid	3	2
2018	Wasp	E	Late Summer	Mid 5	Mid	1	1
2018	Wasp	E	Late Summer	Mid 5	Mid	0	0
2018	Wasp	E	Late Summer	Mid 5	Mid	2	2
2018	Wasp	E	Spring	Mid 5	Mid	0	0
2018	Wasp	E	Spring	Mid 5	Mid	9	2
2018	Wasp	P0	Early Summer	Mid 5	Mid	2	1
2018	Wasp	P0	Early Summer	Mid 5	Mid	5	5
2018	Wasp	P0	Fall	Mid 5	Mid	0	0
2018	Wasp	P0	Fall	Mid 5	Mid	2	2
2018	Wasp	P0	Late Summer	Mid 5	Mid	1	1
2018	Wasp	P0	Late Summer	Mid 5	Mid	0	0
2018	Wasp	P0	Late Summer	Mid 5	Mid	0	0
2018	Wasp	P0	Spring	Mid 5	Mid	1	1
2018	Wasp	P0	Spring	Mid 5	Mid	1	1
2018	Wasp	E	Early Summer	Bad 6	Mid	4	2
2018	Wasp	E	Early Summer	Bad 6	Mid	1	1
2018	Wasp	E	Fall	Bad 6	Mid	1	1
2018	Wasp	E	Fall	Bad 6	Mid	1	1
2018	Wasp	E	Late Summer	Bad 6	Mid	3	3
2018	Wasp	E	Late Summer	Bad 6	Mid	0	0
2018	Wasp	E	Late Summer	Bad 6	Mid	0	0
2018	Wasp	E	Spring	Bad 6	Mid	0	0
2018	Wasp	E	Spring	Bad 6	Mid	3	1
2018	Wasp	P0	Early Summer	Bad 6	Mid	2	2
2018	Wasp	P0	Early Summer	Bad 6	Mid	2	2
2018	Wasp	P0	Fall	Bad 6	Mid	3	3
2018	Wasp	P0	Fall	Bad 6	Mid	2	2
2018	Wasp	P0	Late Summer	Bad 6	Mid	1	1
2018	Wasp	P0	Late Summer	Bad 6	Mid	0	0
2018	Wasp	P0	Late Summer	Bad 6	Mid	5	3
2018	Wasp	P0	Spring	Bad 6	Mid	1	1
2018	Wasp	P0	Spring	Bad 6	Mid	5	2
2018	Wasp	E	Early Summer	High 1	High	5	3
2018	Wasp	E	Early Summer	High 1	High	2	2
2018	Wasp	E	Fall	High 1	High	5	2
2018	Wasp	E	Fall	High 1	High	6	3
2018	Wasp	E	Late Summer	High 1	High	5	2
2018	Wasp	E	Late Summer	High 1	High	0	0
2018	Wasp	E	Late Summer	High 1	High	1	1
2018	Wasp	E	Spring	High 1	High	0	0
2018	Wasp	E	Spring	High 1	High	6	3
2018	Wasp	P0	Early Summer	High 1	High	10	7
2018	Wasp	P0	Early Summer	High 1	High	0	0
2018	Wasp	P0	Fall	High 1	High	3	2
2018	Wasp	P0	Fall	High 1	High	3	3
2018	Wasp	P0	Late Summer	High 1	High	7	5
2018	Wasp	P0	Late Summer	High 1	High	7	5
2018	Wasp	P0	Late Summer	High 1	High	0	0
2018	Wasp	P0	Spring	High 1	High	6	1
2018	Wasp	P0	Spring	High 1	High	3	2
2018	Wasp	E	Early Summer	High 2	High	4	4
2018	Wasp	E	Early Summer	High 2	High	3	2
2018	Wasp	E	Fall	High 2	High	0	0
2018	Wasp	E	Fall	High 2	High	2	2
2018	Wasp	E	Late Summer	High 2	High	2	2
2018	Wasp	E	Late Summer	High 2	High	4	2
2018	Wasp	E	Late Summer	High 2	High	0	0
2018	Wasp	E	Spring	High 2	High	1	1
2018	Wasp	E	Spring	High 2	High	7	2
2018	Wasp	P0	Early Summer	High 2	High	0	0
2018	Wasp	P0	Early Summer	High 2	High	1	1
2018	Wasp	P0	Fall	High 2	High	1	1
2018	Wasp	P0	Fall	High 2	High	1	1
2018	Wasp	P0	Late Summer	High 2	High	2	2
2018	Wasp	P0	Late Summer	High 2	High	1	1
2018	Wasp	P0	Late Summer	High 2	High	3	1
2018	Wasp	P0	Spring	High 2	High	3	2
2018	Wasp	P0	Spring	High 2	High	1	1
2018	Wasp	E	Early Summer	High 3	High	4	2
2018	Wasp	E	Early Summer	High 3	High	2	2
2018	Wasp	E	Fall	High 3	High	3	2
2018	Wasp	E	Fall	High 3	High	1	1
2018	Wasp	E	Late Summer	High 3	High	0	0
2018	Wasp	E	Late Summer	High 3	High	1	1
2018	Wasp	E	Late Summer	High 3	High	0	0
2018	Wasp	E	Spring	High 3	High	2	2
2018	Wasp	E	Spring	High 3	High	2	1
2018	Wasp	P0	Early Summer	High 3	High	2	1
2018	Wasp	P0	Early Summer	High 3	High	4	2
2018	Wasp	P0	Fall	High 3	High	11	3
2018	Wasp	P0	Fall	High 3	High	3	2
2018	Wasp	P0	Late Summer	High 3	High	1	1
2018	Wasp	P0	Late Summer	High 3	High	0	0
2018	Wasp	P0	Late Summer	High 3	High	6	2
2018	Wasp	P0	Spring	High 3	High	4	2
2018	Wasp	P0	Spring	High 3	High	2	2
2018	Wasp	E	Early Summer	High 4	High	2	2
2018	Wasp	E	Early Summer	High 4	High	0	0
2018	Wasp	E	Fall	High 4	High	0	0
2018	Wasp	E	Fall	High 4	High	5	2
2018	Wasp	E	Late Summer	High 4	High	0	0
2018	Wasp	E	Late Summer	High 4	High	2	1
2018	Wasp	E	Late Summer	High 4	High	0	0
2018	Wasp	E	Spring	High 4	High	0	0
2018	Wasp	E	Spring	High 4	High	0	0
2018	Wasp	P0	Early Summer	High 4	High	1	1
2018	Wasp	P0	Early Summer	High 4	High	0	0
2018	Wasp	P0	Fall	High 4	High	0	0
2018	Wasp	P0	Fall	High 4	High	0	0
2018	Wasp	P0	Late Summer	High 4	High	0	0
2018	Wasp	P0	Late Summer	High 4	High	0	0
2018	Wasp	P0	Late Summer	High 4	High	0	0
2018	Wasp	P0	Spring	High 4	High	0	0
2018	Wasp	P0	Spring	High 4	High	0	0
2018	Wasp	E	Early Summer	High 5	High	4	3
2018	Wasp	E	Early Summer	High 5	High	0	0
2018	Wasp	E	Fall	High 5	High	1	1
2018	Wasp	E	Fall	High 5	High	1	1
2018	Wasp	E	Late Summer	High 5	High	0	0
2018	Wasp	E	Late Summer	High 5	High	0	0
2018	Wasp	E	Late Summer	High 5	High	0	0
2018	Wasp	E	Spring	High 5	High	0	0
2018	Wasp	E	Spring	High 5	High	1	1
2018	Wasp	P0	Early Summer	High 5	High	2	2
2018	Wasp	P0	Early Summer	High 5	High	3	2
2018	Wasp	P0	Fall	High 5	High	1	1
2018	Wasp	P0	Fall	High 5	High	1	1
2018	Wasp	P0	Late Summer	High 5	High	0	0
2018	Wasp	P0	Late Summer	High 5	High	0	0
2018	Wasp	P0	Late Summer	High 5	High	1	1
2018	Wasp	P0	Spring	High 5	High	0	0
2018	Wasp	P0	Spring	High 5	High	1	1
2018	Wasp	E	Early Summer	High 6	High	6	3
2018	Wasp	E	Early Summer	High 6	High	4	2
2018	Wasp	E	Fall	High 6	High	1	1
2018	Wasp	E	Fall	High 6	High	1	1
2018	Wasp	E	Late Summer	High 6	High	2	2
2018	Wasp	E	Late Summer	High 6	High	24	5
2018	Wasp	E	Late Summer	High 6	High	3	3
2018	Wasp	E	Spring	High 6	High	1	1
2018	Wasp	E	Spring	High 6	High	3	2
2018	Wasp	P0	Early Summer	High 6	High	8	6
2018	Wasp	P0	Early Summer	High 6	High	3	3
2018	Wasp	P0	Fall	High 6	High	18	5
2018	Wasp	P0	Fall	High 6	High	1	1
2018	Wasp	P0	Late Summer	High 6	High	6	4
2018	Wasp	P0	Late Summer	High 6	High	0	0
2018	Wasp	P0	Late Summer	High 6	High	0	0
2018	Wasp	P0	Spring	High 6	High	1	1
2018	Wasp	P0	Spring	High 6	High	2	2
2018	Wasp	E	Early Summer	Low 1	Low	1	1
2018	Wasp	E	Early Summer	Low 1	Low	1	1
2018	Wasp	E	Fall	Low 1	Low	0	0
2018	Wasp	E	Fall	Low 1	Low	0	0
2018	Wasp	E	Late Summer	Low 1	Low	3	1
2018	Wasp	E	Late Summer	Low 1	Low	1	1
2018	Wasp	E	Late Summer	Low 1	Low	0	0
2018	Wasp	E	Spring	Low 1	Low	0	0
2018	Wasp	E	Spring	Low 1	Low	1	1
2018	Wasp	P0	Early Summer	Low 1	Low	3	1
2018	Wasp	P0	Early Summer	Low 1	Low	0	0
2018	Wasp	P0	Fall	Low 1	Low	0	0
2018	Wasp	P0	Fall	Low 1	Low	6	4
2018	Wasp	P0	Late Summer	Low 1	Low	3	2
2018	Wasp	P0	Late Summer	Low 1	Low	0	0
2018	Wasp	P0	Late Summer	Low 1	Low	1	1
2018	Wasp	P0	Spring	Low 1	Low	0	0
2018	Wasp	P0	Spring	Low 1	Low	1	1
2018	Wasp	E	Early Summer	Low 2	Low	1	1
2018	Wasp	E	Early Summer	Low 2	Low	0	0
2018	Wasp	E	Fall	Low 2	Low	0	0
2018	Wasp	E	Fall	Low 2	Low	0	0
2018	Wasp	E	Late Summer	Low 2	Low	1	1
2018	Wasp	E	Late Summer	Low 2	Low	0	0
2018	Wasp	E	Late Summer	Low 2	Low	0	0
2018	Wasp	E	Spring	Low 2	Low	2	1
2018	Wasp	E	Spring	Low 2	Low	0	0
2018	Wasp	P0	Early Summer	Low 2	Low	3	3
2018	Wasp	P0	Early Summer	Low 2	Low	0	0
2018	Wasp	P0	Fall	Low 2	Low	0	0
2018	Wasp	P0	Fall	Low 2	Low	2	2
2018	Wasp	P0	Late Summer	Low 2	Low	0	0
2018	Wasp	P0	Late Summer	Low 2	Low	6	2
2018	Wasp	P0	Late Summer	Low 2	Low	2	1
2018	Wasp	P0	Spring	Low 2	Low	1	1
2018	Wasp	P0	Spring	Low 2	Low	0	0
2018	Wasp	E	Early Summer	Low 3	Low	0	0
2018	Wasp	E	Early Summer	Low 3	Low	0	0
2018	Wasp	E	Fall	Low 3	Low	1	1
2018	Wasp	E	Fall	Low 3	Low	4	4
2018	Wasp	E	Late Summer	Low 3	Low	1	1
2018	Wasp	E	Late Summer	Low 3	Low	11	6
2018	Wasp	E	Late Summer	Low 3	Low	0	0
2018	Wasp	E	Spring	Low 3	Low	0	0
2018	Wasp	E	Spring	Low 3	Low	1	1
2018	Wasp	P0	Early Summer	Low 3	Low	0	0
2018	Wasp	P0	Early Summer	Low 3	Low	1	1
2018	Wasp	P0	Fall	Low 3	Low	0	0
2018	Wasp	P0	Fall	Low 3	Low	4	2
2018	Wasp	P0	Late Summer	Low 3	Low	2	2
2018	Wasp	P0	Late Summer	Low 3	Low	2	2
2018	Wasp	P0	Late Summer	Low 3	Low	3	2
2018	Wasp	P0	Spring	Low 3	Low	0	0
2018	Wasp	P0	Spring	Low 3	Low	0	0
2018	Wasp	E	Early Summer	Mid 1	Mid	0	0
2018	Wasp	E	Early Summer	Mid 1	Mid	0	0
2018	Wasp	E	Fall	Mid 1	Mid	1	1
2018	Wasp	E	Fall	Mid 1	Mid	0	0
2018	Wasp	E	Late Summer	Mid 1	Mid	0	0
2018	Wasp	E	Late Summer	Mid 1	Mid	1	1
2018	Wasp	E	Late Summer	Mid 1	Mid	1	1
2018	Wasp	E	Spring	Mid 1	Mid	0	0
2018	Wasp	E	Spring	Mid 1	Mid	0	0
2018	Wasp	P0	Early Summer	Mid 1	Mid	0	0
2018	Wasp	P0	Early Summer	Mid 1	Mid	0	0
2018	Wasp	P0	Fall	Mid 1	Mid	4	2
2018	Wasp	P0	Fall	Mid 1	Mid	0	0
2018	Wasp	P0	Late Summer	Mid 1	Mid	0	0
2018	Wasp	P0	Late Summer	Mid 1	Mid	2	2
2018	Wasp	P0	Late Summer	Mid 1	Mid	0	0
2018	Wasp	P0	Spring	Mid 1	Mid	0	0
2018	Wasp	P0	Spring	Mid 1	Mid	0	0
2018	Wasp	E	Early Summer	Mid 2	Mid	0	0
2018	Wasp	E	Early Summer	Mid 2	Mid	0	0
2018	Wasp	E	Fall	Mid 2	Mid	0	0
2018	Wasp	E	Fall	Mid 2	Mid	1	1
2018	Wasp	E	Late Summer	Mid 2	Mid	0	0
2018	Wasp	E	Late Summer	Mid 2	Mid	3	2
2018	Wasp	E	Late Summer	Mid 2	Mid	0	0
2018	Wasp	E	Spring	Mid 2	Mid	0	0
2018	Wasp	E	Spring	Mid 2	Mid	0	0
2018	Wasp	P0	Early Summer	Mid 2	Mid	2	2
2018	Wasp	P0	Early Summer	Mid 2	Mid	0	0
2018	Wasp	P0	Fall	Mid 2	Mid	6	6
2018	Wasp	P0	Fall	Mid 2	Mid	2	2
2018	Wasp	P0	Late Summer	Mid 2	Mid	4	2
2018	Wasp	P0	Late Summer	Mid 2	Mid	0	0
2018	Wasp	P0	Late Summer	Mid 2	Mid	1	1
2018	Wasp	P0	Spring	Mid 2	Mid	1	1
2018	Wasp	P0	Spring	Mid 2	Mid	0	0
2018	Wasp	E	Early Summer	Mid 3,	Mid	1	1
2018	Wasp	E	Early Summer	Mid 3,	Mid	0	0
2018	Wasp	E	Fall	Mid 3,	Mid	0	0
2018	Wasp	E	Fall	Mid 3,	Mid	0	0
2018	Wasp	E	Late Summer	Mid 3,	Mid	0	0
2018	Wasp	E	Late Summer	Mid 3,	Mid	0	0
2018	Wasp	E	Late Summer	Mid 3,	Mid	0	0
2018	Wasp	E	Spring	Mid 3,	Mid	0	0
2018	Wasp	E	Spring	Mid 3,	Mid	1	1
2018	Wasp	P0	Early Summer	Mid 3,	Mid	4	3
2018	Wasp	P0	Early Summer	Mid 3,	Mid	2	2
2018	Wasp	P0	Fall	Mid 3,	Mid	1	1
2018	Wasp	P0	Fall	Mid 3,	Mid	5	3
2018	Wasp	P0	Late Summer	Mid 3,	Mid	2	2
2018	Wasp	P0	Late Summer	Mid 3,	Mid	0	0
2018	Wasp	P0	Late Summer	Mid 3,	Mid	0	0
2018	Wasp	P0	Spring	Mid 3,	Mid	2	1
2018	Wasp	P0	Spring	Mid 3,	Mid	4	1
2017	Beetle	E	Early Summer	Low 4	Low	4	2
2017	Beetle	E	Early Summer	Low 4	Low	0	0
2017	Beetle	E	Fall	Low 4	Low	0	0
2017	Beetle	E	Fall	Low 4	Low	1	1
2017	Beetle	E	Fall	Low 4	Low	0	0
2017	Beetle	E	Late Summer	Low 4	Low	1	1
2017	Beetle	E	Late Summer	Low 4	Low	0	0
2017	Beetle	E	Late Summer	Low 4	Low	0	0
2017	Beetle	P0	Early Summer	Low 4	Low	3	2
2017	Beetle	P0	Early Summer	Low 4	Low	9	2
2017	Beetle	P0	Fall	Low 4	Low	0	0
2017	Beetle	P0	Fall	Low 4	Low	0	0
2017	Beetle	P0	Fall	Low 4	Low	0	0
2017	Beetle	P0	Late Summer	Low 4	Low	3	1
2017	Beetle	P0	Late Summer	Low 4	Low	1	1
2017	Beetle	P0	Late Summer	Low 4	Low	0	0
2017	Beetle	E	Early Summer	Low 5	Low	6	2
2017	Beetle	E	Early Summer	Low 5	Low	3	1
2017	Beetle	E	Fall	Low 5	Low	0	0
2017	Beetle	E	Fall	Low 5	Low	0	0
2017	Beetle	E	Fall	Low 5	Low	0	0
2017	Beetle	E	Late Summer	Low 5	Low	0	0
2017	Beetle	E	Late Summer	Low 5	Low	0	0
2017	Beetle	E	Late Summer	Low 5	Low	1	1
2017	Beetle	P0	Early Summer	Low 5	Low	6	2
2017	Beetle	P0	Early Summer	Low 5	Low	0	0
2017	Beetle	P0	Fall	Low 5	Low	0	0
2017	Beetle	P0	Fall	Low 5	Low	3	1
2017	Beetle	P0	Fall	Low 5	Low	0	0
2017	Beetle	P0	Late Summer	Low 5	Low	1	1
2017	Beetle	P0	Late Summer	Low 5	Low	3	1
2017	Beetle	P0	Late Summer	Low 5	Low	2	1
2017	Beetle	E	Early Summer	Low 6	Low	8	3
2017	Beetle	E	Early Summer	Low 6	Low	1	1
2017	Beetle	E	Fall	Low 6	Low	0	0
2017	Beetle	E	Fall	Low 6	Low	0	0
2017	Beetle	E	Fall	Low 6	Low	0	0
2017	Beetle	E	Late Summer	Low 6	Low	2	2
2017	Beetle	E	Late Summer	Low 6	Low	1	1
2017	Beetle	E	Late Summer	Low 6	Low	0	0
2017	Beetle	P0	Early Summer	Low 6	Low	4	2
2017	Beetle	P0	Early Summer	Low 6	Low	1	1
2017	Beetle	P0	Fall	Low 6	Low	2	2
2017	Beetle	P0	Fall	Low 6	Low	1	1
2017	Beetle	P0	Fall	Low 6	Low	0	0
2017	Beetle	P0	Late Summer	Low 6	Low	2	1
2017	Beetle	P0	Late Summer	Low 6	Low	0	0
2017	Beetle	P0	Late Summer	Low 6	Low	2	1
2017	Beetle	E	Early Summer	Mid 4	Mid	1	1
2017	Beetle	E	Early Summer	Mid 4	Mid	6	2
2017	Beetle	E	Fall	Mid 4	Mid	1	1
2017	Beetle	E	Fall	Mid 4	Mid	0	0
2017	Beetle	E	Fall	Mid 4	Mid	0	0
2017	Beetle	E	Late Summer	Mid 4	Mid	0	0
2017	Beetle	E	Late Summer	Mid 4	Mid	1	1
2017	Beetle	E	Late Summer	Mid 4	Mid	0	0
2017	Beetle	P0	Early Summer	Mid 4	Mid	2	1
2017	Beetle	P0	Early Summer	Mid 4	Mid	4	2
2017	Beetle	P0	Fall	Mid 4	Mid	1	1
2017	Beetle	P0	Fall	Mid 4	Mid	0	0
2017	Beetle	P0	Fall	Mid 4	Mid	1	1
2017	Beetle	P0	Late Summer	Mid 4	Mid	0	0
2017	Beetle	P0	Late Summer	Mid 4	Mid	0	0
2017	Beetle	P0	Late Summer	Mid 4	Mid	3	1
2017	Beetle	E	Early Summer	Mid 5	Mid	0	0
2017	Beetle	E	Early Summer	Mid 5	Mid	2	2
2017	Beetle	E	Fall	Mid 5	Mid	0	0
2017	Beetle	E	Fall	Mid 5	Mid	0	0
2017	Beetle	E	Fall	Mid 5	Mid	0	0
2017	Beetle	E	Late Summer	Mid 5	Mid	1	1
2017	Beetle	E	Late Summer	Mid 5	Mid	1	1
2017	Beetle	E	Late Summer	Mid 5	Mid	0	0
2017	Beetle	P0	Early Summer	Mid 5	Mid	10	1
2017	Beetle	P0	Early Summer	Mid 5	Mid	5	3
2017	Beetle	P0	Fall	Mid 5	Mid	0	0
2017	Beetle	P0	Fall	Mid 5	Mid	0	0
2017	Beetle	P0	Fall	Mid 5	Mid	1	1
2017	Beetle	P0	Late Summer	Mid 5	Mid	2	2
2017	Beetle	P0	Late Summer	Mid 5	Mid	0	0
2017	Beetle	P0	Late Summer	Mid 5	Mid	3	2
2017	Beetle	E	Early Summer	Bad 6	Mid	4	1
2017	Beetle	E	Early Summer	Bad 6	Mid	4	2
2017	Beetle	E	Fall	Bad 6	Mid	1	1
2017	Beetle	E	Fall	Bad 6	Mid	1	1
2017	Beetle	E	Fall	Bad 6	Mid	14	3
2017	Beetle	E	Late Summer	Bad 6	Mid	0	0
2017	Beetle	E	Late Summer	Bad 6	Mid	2	2
2017	Beetle	E	Late Summer	Bad 6	Mid	1	1
2017	Beetle	P0	Early Summer	Bad 6	Mid	18	2
2017	Beetle	P0	Early Summer	Bad 6	Mid	4	2
2017	Beetle	P0	Fall	Bad 6	Mid	10	1
2017	Beetle	P0	Fall	Bad 6	Mid	16	3
2017	Beetle	P0	Fall	Bad 6	Mid	1	1
2017	Beetle	P0	Late Summer	Bad 6	Mid	0	0
2017	Beetle	P0	Late Summer	Bad 6	Mid	2	2
2017	Beetle	P0	Late Summer	Bad 6	Mid	6	2
2017	Beetle	E	Fall	High 1	High	73	4
2017	Beetle	E	Fall	High 1	High	3	1
2017	Beetle	E	Fall	High 1	High	24	3
2017	Beetle	E	Late Summer	High 1	High	14	3
2017	Beetle	E	Late Summer	High 1	High	13	3
2017	Beetle	P0	Fall	High 1	High	2	2
2017	Beetle	P0	Fall	High 1	High	20	3
2017	Beetle	P0	Fall	High 1	High	40	3
2017	Beetle	P0	Late Summer	High 1	High	9	2
2017	Beetle	P0	Late Summer	High 1	High	17	3
2017	Beetle	E	Early Summer	High 2	High	0	0
2017	Beetle	E	Early Summer	High 2	High	5	1
2017	Beetle	E	Fall	High 2	High	0	0
2017	Beetle	E	Fall	High 2	High	0	0
2017	Beetle	E	Fall	High 2	High	2	1
2017	Beetle	E	Late Summer	High 2	High	3	1
2017	Beetle	E	Late Summer	High 2	High	0	0
2017	Beetle	E	Late Summer	High 2	High	1	1
2017	Beetle	P0	Early Summer	High 2	High	3	2
2017	Beetle	P0	Early Summer	High 2	High	7	2
2017	Beetle	P0	Fall	High 2	High	3	2
2017	Beetle	P0	Fall	High 2	High	19	2
2017	Beetle	P0	Fall	High 2	High	12	2
2017	Beetle	P0	Late Summer	High 2	High	1	1
2017	Beetle	P0	Late Summer	High 2	High	4	2
2017	Beetle	P0	Late Summer	High 2	High	3	3
2017	Beetle	E	Early Summer	High 3	High	15	3
2017	Beetle	E	Early Summer	High 3	High	2	1
2017	Beetle	E	Fall	High 3	High	2	1
2017	Beetle	E	Fall	High 3	High	3	2
2017	Beetle	E	Fall	High 3	High	0	0
2017	Beetle	E	Late Summer	High 3	High	0	0
2017	Beetle	E	Late Summer	High 3	High	1	1
2017	Beetle	E	Late Summer	High 3	High	1	1
2017	Beetle	P0	Early Summer	High 3	High	24	2
2017	Beetle	P0	Early Summer	High 3	High	3	2
2017	Beetle	P0	Fall	High 3	High	2	1
2017	Beetle	P0	Fall	High 3	High	3	2
2017	Beetle	P0	Fall	High 3	High	13	3
2017	Beetle	P0	Late Summer	High 3	High	8	2
2017	Beetle	P0	Late Summer	High 3	High	4	2
2017	Beetle	P0	Late Summer	High 3	High	1	1
2017	Beetle	E	Early Summer	High 4	High	3	2
2017	Beetle	E	Early Summer	High 4	High	1	1
2017	Beetle	E	Fall	High 4	High	0	0
2017	Beetle	E	Fall	High 4	High	0	0
2017	Beetle	E	Fall	High 4	High	0	0
2017	Beetle	E	Late Summer	High 4	High	1	1
2017	Beetle	E	Late Summer	High 4	High	0	0
2017	Beetle	E	Late Summer	High 4	High	2	2
2017	Beetle	P0	Early Summer	High 4	High	0	0
2017	Beetle	P0	Early Summer	High 4	High	2	1
2017	Beetle	P0	Fall	High 4	High	0	0
2017	Beetle	P0	Fall	High 4	High	0	0
2017	Beetle	P0	Fall	High 4	High	0	0
2017	Beetle	P0	Late Summer	High 4	High	0	0
2017	Beetle	P0	Late Summer	High 4	High	0	0
2017	Beetle	P0	Late Summer	High 4	High	0	0
2017	Beetle	E	Early Summer	High 5	High	13	4
2017	Beetle	E	Early Summer	High 5	High	11	3
2017	Beetle	E	Fall	High 5	High	5	3
2017	Beetle	E	Fall	High 5	High	0	0
2017	Beetle	E	Fall	High 5	High	0	0
2017	Beetle	E	Late Summer	High 5	High	3	1
2017	Beetle	E	Late Summer	High 5	High	5	2
2017	Beetle	E	Late Summer	High 5	High	0	0
2017	Beetle	P0	Early Summer	High 5	High	12	3
2017	Beetle	P0	Early Summer	High 5	High	35	5
2017	Beetle	P0	Fall	High 5	High	1	1
2017	Beetle	P0	Fall	High 5	High	11	2
2017	Beetle	P0	Fall	High 5	High	4	1
2017	Beetle	P0	Late Summer	High 5	High	10	1
2017	Beetle	P0	Late Summer	High 5	High	2	1
2017	Beetle	P0	Late Summer	High 5	High	2	1
2017	Beetle	E	Early Summer	High 6	High	11	3
2017	Beetle	E	Early Summer	High 6	High	1	1
2017	Beetle	E	Fall	High 6	High	8	2
2017	Beetle	E	Fall	High 6	High	0	0
2017	Beetle	E	Fall	High 6	High	1	1
2017	Beetle	E	Late Summer	High 6	High	0	0
2017	Beetle	E	Late Summer	High 6	High	0	0
2017	Beetle	E	Late Summer	High 6	High	2	1
2017	Beetle	P0	Early Summer	High 6	High	13	3
2017	Beetle	P0	Early Summer	High 6	High	7	2
2017	Beetle	P0	Fall	High 6	High	5	2
2017	Beetle	P0	Fall	High 6	High	0	0
2017	Beetle	P0	Fall	High 6	High	0	0
2017	Beetle	P0	Late Summer	High 6	High	2	1
2017	Beetle	P0	Late Summer	High 6	High	9	2
2017	Beetle	P0	Late Summer	High 6	High	1	1
2017	Beetle	E	Early Summer	Low 1	Low	4	2
2017	Beetle	E	Early Summer	Low 1	Low	0	0
2017	Beetle	E	Fall	Low 1	Low	0	0
2017	Beetle	E	Fall	Low 1	Low	0	0
2017	Beetle	E	Fall	Low 1	Low	1	1
2017	Beetle	E	Late Summer	Low 1	Low	1	1
2017	Beetle	E	Late Summer	Low 1	Low	0	0
2017	Beetle	E	Late Summer	Low 1	Low	0	0
2017	Beetle	P0	Early Summer	Low 1	Low	10	3
2017	Beetle	P0	Early Summer	Low 1	Low	0	0
2017	Beetle	P0	Fall	Low 1	Low	0	0
2017	Beetle	P0	Fall	Low 1	Low	0	0
2017	Beetle	P0	Fall	Low 1	Low	0	0
2017	Beetle	P0	Late Summer	Low 1	Low	1	1
2017	Beetle	P0	Late Summer	Low 1	Low	2	1
2017	Beetle	P0	Late Summer	Low 1	Low	1	1
2017	Beetle	E	Early Summer	Low 2	Low	0	0
2017	Beetle	E	Early Summer	Low 2	Low	2	2
2017	Beetle	E	Fall	Low 2	Low	0	0
2017	Beetle	E	Fall	Low 2	Low	0	0
2017	Beetle	E	Fall	Low 2	Low	0	0
2017	Beetle	E	Late Summer	Low 2	Low	0	0
2017	Beetle	E	Late Summer	Low 2	Low	1	1
2017	Beetle	E	Late Summer	Low 2	Low	0	0
2017	Beetle	P0	Early Summer	Low 2	Low	2	2
2017	Beetle	P0	Early Summer	Low 2	Low	9	3
2017	Beetle	P0	Fall	Low 2	Low	1	1
2017	Beetle	P0	Fall	Low 2	Low	0	0
2017	Beetle	P0	Fall	Low 2	Low	0	0
2017	Beetle	P0	Late Summer	Low 2	Low	2	2
2017	Beetle	P0	Late Summer	Low 2	Low	1	1
2017	Beetle	P0	Late Summer	Low 2	Low	2	2
2017	Beetle	E	Early Summer	Low 3	Low	7	3
2017	Beetle	E	Early Summer	Low 3	Low	1	1
2017	Beetle	E	Fall	Low 3	Low	0	0
2017	Beetle	E	Fall	Low 3	Low	0	0
2017	Beetle	E	Fall	Low 3	Low	7	2
2017	Beetle	E	Late Summer	Low 3	Low	2	1
2017	Beetle	E	Late Summer	Low 3	Low	1	1
2017	Beetle	E	Late Summer	Low 3	Low	0	0
2017	Beetle	P0	Early Summer	Low 3	Low	3	2
2017	Beetle	P0	Early Summer	Low 3	Low	1	1
2017	Beetle	P0	Fall	Low 3	Low	0	0
2017	Beetle	P0	Fall	Low 3	Low	0	0
2017	Beetle	P0	Fall	Low 3	Low	0	0
2017	Beetle	P0	Late Summer	Low 3	Low	1	1
2017	Beetle	P0	Late Summer	Low 3	Low	1	1
2017	Beetle	P0	Late Summer	Low 3	Low	0	0
2017	Beetle	E	Early Summer	Mid 1	Mid	11	4
2017	Beetle	E	Early Summer	Mid 1	Mid	3	1
2017	Beetle	E	Fall	Mid 1	Mid	0	0
2017	Beetle	E	Fall	Mid 1	Mid	0	0
2017	Beetle	E	Fall	Mid 1	Mid	2	1
2017	Beetle	E	Late Summer	Mid 1	Mid	1	1
2017	Beetle	E	Late Summer	Mid 1	Mid	5	1
2017	Beetle	E	Late Summer	Mid 1	Mid	4	2
2017	Beetle	P0	Early Summer	Mid 1	Mid	10	3
2017	Beetle	P0	Early Summer	Mid 1	Mid	3	2
2017	Beetle	P0	Fall	Mid 1	Mid	3	1
2017	Beetle	P0	Fall	Mid 1	Mid	0	0
2017	Beetle	P0	Fall	Mid 1	Mid	2	1
2017	Beetle	P0	Late Summer	Mid 1	Mid	1	1
2017	Beetle	P0	Late Summer	Mid 1	Mid	3	1
2017	Beetle	P0	Late Summer	Mid 1	Mid	7	2
2017	Beetle	E	Early Summer	Mid 2	Mid	10	5
2017	Beetle	E	Early Summer	Mid 2	Mid	4	3
2017	Beetle	E	Fall	Mid 2	Mid	0	0
2017	Beetle	E	Fall	Mid 2	Mid	1	1
2017	Beetle	E	Fall	Mid 2	Mid	0	0
2017	Beetle	E	Late Summer	Mid 2	Mid	1	1
2017	Beetle	E	Late Summer	Mid 2	Mid	2	1
2017	Beetle	E	Late Summer	Mid 2	Mid	0	0
2017	Beetle	P0	Early Summer	Mid 2	Mid	3	2
2017	Beetle	P0	Early Summer	Mid 2	Mid	31	4
2017	Beetle	P0	Fall	Mid 2	Mid	2	1
2017	Beetle	P0	Fall	Mid 2	Mid	2	2
2017	Beetle	P0	Fall	Mid 2	Mid	0	0
2017	Beetle	P0	Late Summer	Mid 2	Mid	1	1
2017	Beetle	P0	Late Summer	Mid 2	Mid	4	2
2017	Beetle	P0	Late Summer	Mid 2	Mid	3	2
2017	Beetle	E	Early Summer	Mid 3,	Mid	2	2
2017	Beetle	E	Early Summer	Mid 3,	Mid	1	1
2017	Beetle	E	Fall	Mid 3,	Mid	0	0
2017	Beetle	E	Fall	Mid 3,	Mid	0	0
2017	Beetle	E	Fall	Mid 3,	Mid	0	0
2017	Beetle	E	Late Summer	Mid 3,	Mid	0	0
2017	Beetle	E	Late Summer	Mid 3,	Mid	0	0
2017	Beetle	E	Late Summer	Mid 3,	Mid	0	0
2017	Beetle	P0	Early Summer	Mid 3,	Mid	3	2
2017	Beetle	P0	Early Summer	Mid 3,	Mid	24	4
2017	Beetle	P0	Fall	Mid 3,	Mid	0	0
2017	Beetle	P0	Fall	Mid 3,	Mid	1	1
2017	Beetle	P0	Fall	Mid 3,	Mid	0	0
2017	Beetle	P0	Late Summer	Mid 3,	Mid	0	0
2017	Beetle	P0	Late Summer	Mid 3,	Mid	0	0
2017	Beetle	P0	Late Summer	Mid 3,	Mid	0	0
2018	Beetle	E	Early Summer	Low 4	Low	0	0
2018	Beetle	E	Early Summer	Low 4	Low	1	1
2018	Beetle	E	Fall	Low 4	Low	0	0
2018	Beetle	E	Fall	Low 4	Low	0	0
2018	Beetle	E	Late Summer	Low 4	Low	2	1
2018	Beetle	E	Late Summer	Low 4	Low	0	0
2018	Beetle	E	Late Summer	Low 4	Low	0	0
2018	Beetle	E	Spring	Low 4	Low	2	1
2018	Beetle	E	Spring	Low 4	Low	0	0
2018	Beetle	P0	Early Summer	Low 4	Low	3	3
2018	Beetle	P0	Early Summer	Low 4	Low	6	3
2018	Beetle	P0	Fall	Low 4	Low	10	2
2018	Beetle	P0	Fall	Low 4	Low	0	0
2018	Beetle	P0	Late Summer	Low 4	Low	3	1
2018	Beetle	P0	Late Summer	Low 4	Low	0	0
2018	Beetle	P0	Late Summer	Low 4	Low	1	1
2018	Beetle	P0	Spring	Low 4	Low	14	3
2018	Beetle	P0	Spring	Low 4	Low	2	1
2018	Beetle	E	Early Summer	Low 5	Low	1	1
2018	Beetle	E	Early Summer	Low 5	Low	1	1
2018	Beetle	E	Fall	Low 5	Low	0	0
2018	Beetle	E	Fall	Low 5	Low	3	2
2018	Beetle	E	Late Summer	Low 5	Low	0	0
2018	Beetle	E	Late Summer	Low 5	Low	0	0
2018	Beetle	E	Late Summer	Low 5	Low	3	2
2018	Beetle	E	Spring	Low 5	Low	4	2
2018	Beetle	E	Spring	Low 5	Low	8	1
2018	Beetle	P0	Early Summer	Low 5	Low	2	1
2018	Beetle	P0	Early Summer	Low 5	Low	2	2
2018	Beetle	P0	Fall	Low 5	Low	0	0
2018	Beetle	P0	Fall	Low 5	Low	23	3
2018	Beetle	P0	Late Summer	Low 5	Low	7	1
2018	Beetle	P0	Late Summer	Low 5	Low	4	1
2018	Beetle	P0	Late Summer	Low 5	Low	3	2
2018	Beetle	P0	Spring	Low 5	Low	5	2
2018	Beetle	P0	Spring	Low 5	Low	4	1
2018	Beetle	E	Early Summer	Low 6	Low	0	0
2018	Beetle	E	Early Summer	Low 6	Low	1	1
2018	Beetle	E	Fall	Low 6	Low	0	0
2018	Beetle	E	Fall	Low 6	Low	0	0
2018	Beetle	E	Late Summer	Low 6	Low	1	1
2018	Beetle	E	Late Summer	Low 6	Low	0	0
2018	Beetle	E	Late Summer	Low 6	Low	0	0
2018	Beetle	E	Spring	Low 6	Low	1	1
2018	Beetle	E	Spring	Low 6	Low	3	1
2018	Beetle	P0	Early Summer	Low 6	Low	1	1
2018	Beetle	P0	Early Summer	Low 6	Low	1	1
2018	Beetle	P0	Fall	Low 6	Low	10	3
2018	Beetle	P0	Fall	Low 6	Low	2	2
2018	Beetle	P0	Late Summer	Low 6	Low	0	0
2018	Beetle	P0	Late Summer	Low 6	Low	0	0
2018	Beetle	P0	Late Summer	Low 6	Low	0	0
2018	Beetle	P0	Spring	Low 6	Low	8	3
2018	Beetle	P0	Spring	Low 6	Low	4	1
2018	Beetle	E	Early Summer	Mid 4	Mid	1	1
2018	Beetle	E	Early Summer	Mid 4	Mid	2	2
2018	Beetle	E	Fall	Mid 4	Mid	2	2
2018	Beetle	E	Fall	Mid 4	Mid	7	2
2018	Beetle	E	Late Summer	Mid 4	Mid	1	1
2018	Beetle	E	Late Summer	Mid 4	Mid	1	1
2018	Beetle	E	Late Summer	Mid 4	Mid	0	0
2018	Beetle	E	Spring	Mid 4	Mid	7	3
2018	Beetle	E	Spring	Mid 4	Mid	4	1
2018	Beetle	P0	Early Summer	Mid 4	Mid	2	2
2018	Beetle	P0	Early Summer	Mid 4	Mid	0	0
2018	Beetle	P0	Fall	Mid 4	Mid	3	2
2018	Beetle	P0	Fall	Mid 4	Mid	21	3
2018	Beetle	P0	Late Summer	Mid 4	Mid	1	1
2018	Beetle	P0	Late Summer	Mid 4	Mid	1	1
2018	Beetle	P0	Late Summer	Mid 4	Mid	1	1
2018	Beetle	P0	Spring	Mid 4	Mid	0	0
2018	Beetle	P0	Spring	Mid 4	Mid	1	1
2018	Beetle	E	Early Summer	Mid 5	Mid	1	1
2018	Beetle	E	Early Summer	Mid 5	Mid	1	1
2018	Beetle	E	Fall	Mid 5	Mid	0	0
2018	Beetle	E	Fall	Mid 5	Mid	0	0
2018	Beetle	E	Late Summer	Mid 5	Mid	0	0
2018	Beetle	E	Late Summer	Mid 5	Mid	0	0
2018	Beetle	E	Late Summer	Mid 5	Mid	0	0
2018	Beetle	E	Spring	Mid 5	Mid	3	2
2018	Beetle	E	Spring	Mid 5	Mid	4	1
2018	Beetle	P0	Early Summer	Mid 5	Mid	5	2
2018	Beetle	P0	Early Summer	Mid 5	Mid	2	2
2018	Beetle	P0	Fall	Mid 5	Mid	6	2
2018	Beetle	P0	Fall	Mid 5	Mid	0	0
2018	Beetle	P0	Late Summer	Mid 5	Mid	0	0
2018	Beetle	P0	Late Summer	Mid 5	Mid	1	1
2018	Beetle	P0	Late Summer	Mid 5	Mid	0	0
2018	Beetle	P0	Spring	Mid 5	Mid	9	4
2018	Beetle	P0	Spring	Mid 5	Mid	5	2
2018	Beetle	E	Early Summer	Bad 6	Mid	3	2
2018	Beetle	E	Early Summer	Bad 6	Mid	2	1
2018	Beetle	E	Fall	Bad 6	Mid	7	1
2018	Beetle	E	Fall	Bad 6	Mid	9	1
2018	Beetle	E	Late Summer	Bad 6	Mid	1	1
2018	Beetle	E	Late Summer	Bad 6	Mid	0	0
2018	Beetle	E	Late Summer	Bad 6	Mid	0	0
2018	Beetle	E	Spring	Bad 6	Mid	6	1
2018	Beetle	E	Spring	Bad 6	Mid	5	3
2018	Beetle	P0	Early Summer	Bad 6	Mid	5	1
2018	Beetle	P0	Early Summer	Bad 6	Mid	34	5
2018	Beetle	P0	Fall	Bad 6	Mid	13	3
2018	Beetle	P0	Fall	Bad 6	Mid	25	4
2018	Beetle	P0	Late Summer	Bad 6	Mid	2	2
2018	Beetle	P0	Late Summer	Bad 6	Mid	0	0
2018	Beetle	P0	Late Summer	Bad 6	Mid	1	1
2018	Beetle	P0	Spring	Bad 6	Mid	64	1
2018	Beetle	P0	Spring	Bad 6	Mid	33	3
2018	Beetle	E	Early Summer	High 1	High	9	3
2018	Beetle	E	Early Summer	High 1	High	6	3
2018	Beetle	E	Fall	High 1	High	25	2
2018	Beetle	E	Fall	High 1	High	68	3
2018	Beetle	E	Late Summer	High 1	High	1	1
2018	Beetle	E	Late Summer	High 1	High	0	0
2018	Beetle	E	Late Summer	High 1	High	8	2
2018	Beetle	E	Spring	High 1	High	5	1
2018	Beetle	E	Spring	High 1	High	10	4
2018	Beetle	P0	Early Summer	High 1	High	8	1
2018	Beetle	P0	Early Summer	High 1	High	5	2
2018	Beetle	P0	Fall	High 1	High	89	3
2018	Beetle	P0	Fall	High 1	High	31	3
2018	Beetle	P0	Late Summer	High 1	High	1	1
2018	Beetle	P0	Late Summer	High 1	High	3	2
2018	Beetle	P0	Late Summer	High 1	High	0	0
2018	Beetle	P0	Spring	High 1	High	1	1
2018	Beetle	P0	Spring	High 1	High	11	3
2018	Beetle	E	Early Summer	High 2	High	2	2
2018	Beetle	E	Early Summer	High 2	High	2	2
2018	Beetle	E	Fall	High 2	High	0	0
2018	Beetle	E	Fall	High 2	High	0	0
2018	Beetle	E	Late Summer	High 2	High	0	0
2018	Beetle	E	Late Summer	High 2	High	0	0
2018	Beetle	E	Late Summer	High 2	High	0	0
2018	Beetle	E	Spring	High 2	High	8	2
2018	Beetle	E	Spring	High 2	High	12	1
2018	Beetle	P0	Early Summer	High 2	High	7	3
2018	Beetle	P0	Early Summer	High 2	High	1	1
2018	Beetle	P0	Fall	High 2	High	23	1
2018	Beetle	P0	Fall	High 2	High	11	1
2018	Beetle	P0	Late Summer	High 2	High	1	1
2018	Beetle	P0	Late Summer	High 2	High	0	0
2018	Beetle	P0	Late Summer	High 2	High	0	0
2018	Beetle	P0	Spring	High 2	High	13	4
2018	Beetle	P0	Spring	High 2	High	20	2
2018	Beetle	E	Early Summer	High 3	High	4	3
2018	Beetle	E	Early Summer	High 3	High	5	2
2018	Beetle	E	Fall	High 3	High	1	1
2018	Beetle	E	Fall	High 3	High	2	1
2018	Beetle	E	Late Summer	High 3	High	0	0
2018	Beetle	E	Late Summer	High 3	High	0	0
2018	Beetle	E	Late Summer	High 3	High	1	1
2018	Beetle	E	Spring	High 3	High	13	3
2018	Beetle	E	Spring	High 3	High	9	1
2018	Beetle	P0	Early Summer	High 3	High	20	4
2018	Beetle	P0	Early Summer	High 3	High	5	2
2018	Beetle	P0	Fall	High 3	High	15	3
2018	Beetle	P0	Fall	High 3	High	2	2
2018	Beetle	P0	Late Summer	High 3	High	3	2
2018	Beetle	P0	Late Summer	High 3	High	3	1
2018	Beetle	P0	Late Summer	High 3	High	1	1
2018	Beetle	P0	Spring	High 3	High	7	2
2018	Beetle	P0	Spring	High 3	High	20	4
2018	Beetle	E	Early Summer	High 4	High	2	2
2018	Beetle	E	Early Summer	High 4	High	0	0
2018	Beetle	E	Fall	High 4	High	0	0
2018	Beetle	E	Fall	High 4	High	1	1
2018	Beetle	E	Late Summer	High 4	High	1	1
2018	Beetle	E	Late Summer	High 4	High	0	0
2018	Beetle	E	Late Summer	High 4	High	0	0
2018	Beetle	E	Spring	High 4	High	3	2
2018	Beetle	E	Spring	High 4	High	1	1
2018	Beetle	P0	Early Summer	High 4	High	0	0
2018	Beetle	P0	Early Summer	High 4	High	2	2
2018	Beetle	P0	Fall	High 4	High	0	0
2018	Beetle	P0	Fall	High 4	High	0	0
2018	Beetle	P0	Late Summer	High 4	High	1	1
2018	Beetle	P0	Late Summer	High 4	High	0	0
2018	Beetle	P0	Late Summer	High 4	High	0	0
2018	Beetle	P0	Spring	High 4	High	1	1
2018	Beetle	P0	Spring	High 4	High	1	1
2018	Beetle	E	Early Summer	High 5	High	8	2
2018	Beetle	E	Early Summer	High 5	High	0	0
2018	Beetle	E	Fall	High 5	High	2	2
2018	Beetle	E	Fall	High 5	High	0	0
2018	Beetle	E	Late Summer	High 5	High	0	0
2018	Beetle	E	Late Summer	High 5	High	0	0
2018	Beetle	E	Late Summer	High 5	High	0	0
2018	Beetle	E	Spring	High 5	High	2	2
2018	Beetle	E	Spring	High 5	High	2	2
2018	Beetle	P0	Early Summer	High 5	High	12	4
2018	Beetle	P0	Early Summer	High 5	High	3	2
2018	Beetle	P0	Fall	High 5	High	4	1
2018	Beetle	P0	Fall	High 5	High	25	4
2018	Beetle	P0	Late Summer	High 5	High	2	1
2018	Beetle	P0	Late Summer	High 5	High	0	0
2018	Beetle	P0	Late Summer	High 5	High	2	1
2018	Beetle	P0	Spring	High 5	High	20	1
2018	Beetle	P0	Spring	High 5	High	2	1
2018	Beetle	E	Early Summer	High 6	High	1	1
2018	Beetle	E	Early Summer	High 6	High	14	2
2018	Beetle	E	Fall	High 6	High	1	1
2018	Beetle	E	Fall	High 6	High	3	1
2018	Beetle	E	Late Summer	High 6	High	0	0
2018	Beetle	E	Late Summer	High 6	High	0	0
2018	Beetle	E	Late Summer	High 6	High	0	0
2018	Beetle	E	Spring	High 6	High	9	1
2018	Beetle	E	Spring	High 6	High	25	2
2018	Beetle	P0	Early Summer	High 6	High	14	3
2018	Beetle	P0	Early Summer	High 6	High	16	4
2018	Beetle	P0	Fall	High 6	High	3	3
2018	Beetle	P0	Fall	High 6	High	15	3
2018	Beetle	P0	Late Summer	High 6	High	2	1
2018	Beetle	P0	Late Summer	High 6	High	2	1
2018	Beetle	P0	Late Summer	High 6	High	3	1
2018	Beetle	P0	Spring	High 6	High	7	2
2018	Beetle	P0	Spring	High 6	High	22	2
2018	Beetle	E	Early Summer	Low 1	Low	4	1
2018	Beetle	E	Early Summer	Low 1	Low	12	4
2018	Beetle	E	Fall	Low 1	Low	0	0
2018	Beetle	E	Fall	Low 1	Low	0	0
2018	Beetle	E	Late Summer	Low 1	Low	0	0
2018	Beetle	E	Late Summer	Low 1	Low	0	0
2018	Beetle	E	Late Summer	Low 1	Low	0	0
2018	Beetle	E	Spring	Low 1	Low	2	2
2018	Beetle	E	Spring	Low 1	Low	10	6
2018	Beetle	P0	Early Summer	Low 1	Low	12	4
2018	Beetle	P0	Early Summer	Low 1	Low	26	3
2018	Beetle	P0	Fall	Low 1	Low	5	1
2018	Beetle	P0	Fall	Low 1	Low	2	2
2018	Beetle	P0	Late Summer	Low 1	Low	4	2
2018	Beetle	P0	Late Summer	Low 1	Low	0	0
2018	Beetle	P0	Late Summer	Low 1	Low	1	1
2018	Beetle	P0	Spring	Low 1	Low	3	1
2018	Beetle	P0	Spring	Low 1	Low	47	3
2018	Beetle	E	Early Summer	Low 2	Low	5	3
2018	Beetle	E	Early Summer	Low 2	Low	12	3
2018	Beetle	E	Fall	Low 2	Low	1	1
2018	Beetle	E	Fall	Low 2	Low	0	0
2018	Beetle	E	Late Summer	Low 2	Low	0	0
2018	Beetle	E	Late Summer	Low 2	Low	0	0
2018	Beetle	E	Late Summer	Low 2	Low	0	0
2018	Beetle	E	Spring	Low 2	Low	8	2
2018	Beetle	E	Spring	Low 2	Low	1	1
2018	Beetle	P0	Early Summer	Low 2	Low	13	3
2018	Beetle	P0	Early Summer	Low 2	Low	29	5
2018	Beetle	P0	Fall	Low 2	Low	2	1
2018	Beetle	P0	Fall	Low 2	Low	5	1
2018	Beetle	P0	Late Summer	Low 2	Low	0	0
2018	Beetle	P0	Late Summer	Low 2	Low	1	1
2018	Beetle	P0	Late Summer	Low 2	Low	5	3
2018	Beetle	P0	Spring	Low 2	Low	69	4
2018	Beetle	P0	Spring	Low 2	Low	7	1
2018	Beetle	E	Early Summer	Low 3	Low	5	2
2018	Beetle	E	Early Summer	Low 3	Low	3	3
2018	Beetle	E	Fall	Low 3	Low	14	2
2018	Beetle	E	Fall	Low 3	Low	3	1
2018	Beetle	E	Late Summer	Low 3	Low	5	2
2018	Beetle	E	Late Summer	Low 3	Low	0	0
2018	Beetle	E	Late Summer	Low 3	Low	0	0
2018	Beetle	E	Spring	Low 3	Low	2	1
2018	Beetle	E	Spring	Low 3	Low	4	2
2018	Beetle	P0	Early Summer	Low 3	Low	12	4
2018	Beetle	P0	Early Summer	Low 3	Low	6	2
2018	Beetle	P0	Fall	Low 3	Low	8	2
2018	Beetle	P0	Fall	Low 3	Low	5	2
2018	Beetle	P0	Late Summer	Low 3	Low	0	0
2018	Beetle	P0	Late Summer	Low 3	Low	0	0
2018	Beetle	P0	Late Summer	Low 3	Low	0	0
2018	Beetle	P0	Spring	Low 3	Low	9	2
2018	Beetle	P0	Spring	Low 3	Low	35	3
2018	Beetle	E	Early Summer	Mid 1	Mid	8	3
2018	Beetle	E	Early Summer	Mid 1	Mid	25	3
2018	Beetle	E	Fall	Mid 1	Mid	10	2
2018	Beetle	E	Fall	Mid 1	Mid	16	2
2018	Beetle	E	Late Summer	Mid 1	Mid	0	0
2018	Beetle	E	Late Summer	Mid 1	Mid	1	1
2018	Beetle	E	Late Summer	Mid 1	Mid	5	1
2018	Beetle	E	Spring	Mid 1	Mid	13	2
2018	Beetle	E	Spring	Mid 1	Mid	4	1
2018	Beetle	P0	Early Summer	Mid 1	Mid	3	2
2018	Beetle	P0	Early Summer	Mid 1	Mid	7	3
2018	Beetle	P0	Fall	Mid 1	Mid	14	2
2018	Beetle	P0	Fall	Mid 1	Mid	13	1
2018	Beetle	P0	Late Summer	Mid 1	Mid	0	0
2018	Beetle	P0	Late Summer	Mid 1	Mid	2	1
2018	Beetle	P0	Late Summer	Mid 1	Mid	5	1
2018	Beetle	P0	Spring	Mid 1	Mid	8	1
2018	Beetle	P0	Spring	Mid 1	Mid	8	2
2018	Beetle	E	Early Summer	Mid 2	Mid	3	2
2018	Beetle	E	Early Summer	Mid 2	Mid	1	1
2018	Beetle	E	Fall	Mid 2	Mid	0	0
2018	Beetle	E	Fall	Mid 2	Mid	0	0
2018	Beetle	E	Late Summer	Mid 2	Mid	0	0
2018	Beetle	E	Late Summer	Mid 2	Mid	2	2
2018	Beetle	E	Late Summer	Mid 2	Mid	1	1
2018	Beetle	E	Spring	Mid 2	Mid	10	4
2018	Beetle	E	Spring	Mid 2	Mid	4	1
2018	Beetle	P0	Early Summer	Mid 2	Mid	3	3
2018	Beetle	P0	Early Summer	Mid 2	Mid	8	3
2018	Beetle	P0	Fall	Mid 2	Mid	16	4
2018	Beetle	P0	Fall	Mid 2	Mid	2	2
2018	Beetle	P0	Late Summer	Mid 2	Mid	5	1
2018	Beetle	P0	Late Summer	Mid 2	Mid	3	1
2018	Beetle	P0	Late Summer	Mid 2	Mid	7	3
2018	Beetle	P0	Spring	Mid 2	Mid	6	1
2018	Beetle	P0	Spring	Mid 2	Mid	14	3
2018	Beetle	E	Early Summer	Mid 3,	Mid	2	2
2018	Beetle	E	Early Summer	Mid 3,	Mid	0	0
2018	Beetle	E	Fall	Mid 3,	Mid	0	0
2018	Beetle	E	Fall	Mid 3,	Mid	1	1
2018	Beetle	E	Late Summer	Mid 3,	Mid	0	0
2018	Beetle	E	Late Summer	Mid 3,	Mid	0	0
2018	Beetle	E	Late Summer	Mid 3,	Mid	0	0
2018	Beetle	E	Spring	Mid 3,	Mid	1	1
2018	Beetle	E	Spring	Mid 3,	Mid	3	3
2018	Beetle	P0	Early Summer	Mid 3,	Mid	9	4
2018	Beetle	P0	Early Summer	Mid 3,	Mid	2	2
2018	Beetle	P0	Fall	Mid 3,	Mid	1	1
2018	Beetle	P0	Fall	Mid 3,	Mid	4	1
2018	Beetle	P0	Late Summer	Mid 3,	Mid	2	2
2018	Beetle	P0	Late Summer	Mid 3,	Mid	0	0
2018	Beetle	P0	Late Summer	Mid 3,	Mid	1	1
2018	Beetle	P0	Spring	Mid 3,	Mid	17	1
2018	Beetle	P0	Spring	Mid 3,	Mid	23	3
2017	Fly	E	Early Summer	Low 4	Low	0	0
2017	Fly	E	Early Summer	Low 4	Low	0	0
2017	Fly	E	Fall	Low 4	Low	0	0
2017	Fly	E	Fall	Low 4	Low	1	1
2017	Fly	E	Fall	Low 4	Low	1	1
2017	Fly	E	Late Summer	Low 4	Low	0	0
2017	Fly	E	Late Summer	Low 4	Low	0	0
2017	Fly	E	Late Summer	Low 4	Low	0	0
2017	Fly	P0	Early Summer	Low 4	Low	0	0
2017	Fly	P0	Early Summer	Low 4	Low	0	0
2017	Fly	P0	Fall	Low 4	Low	0	0
2017	Fly	P0	Fall	Low 4	Low	2	1
2017	Fly	P0	Fall	Low 4	Low	3	1
2017	Fly	P0	Late Summer	Low 4	Low	0	0
2017	Fly	P0	Late Summer	Low 4	Low	0	0
2017	Fly	P0	Late Summer	Low 4	Low	0	0
2017	Fly	E	Early Summer	Low 5	Low	0	0
2017	Fly	E	Early Summer	Low 5	Low	0	0
2017	Fly	E	Fall	Low 5	Low	0	0
2017	Fly	E	Fall	Low 5	Low	0	0
2017	Fly	E	Fall	Low 5	Low	0	0
2017	Fly	E	Late Summer	Low 5	Low	0	0
2017	Fly	E	Late Summer	Low 5	Low	0	0
2017	Fly	E	Late Summer	Low 5	Low	0	0
2017	Fly	P0	Early Summer	Low 5	Low	0	0
2017	Fly	P0	Early Summer	Low 5	Low	0	0
2017	Fly	P0	Fall	Low 5	Low	1	1
2017	Fly	P0	Fall	Low 5	Low	0	0
2017	Fly	P0	Fall	Low 5	Low	0	0
2017	Fly	P0	Late Summer	Low 5	Low	0	0
2017	Fly	P0	Late Summer	Low 5	Low	0	0
2017	Fly	P0	Late Summer	Low 5	Low	0	0
2017	Fly	E	Early Summer	Low 6	Low	0	0
2017	Fly	E	Early Summer	Low 6	Low	0	0
2017	Fly	E	Fall	Low 6	Low	0	0
2017	Fly	E	Fall	Low 6	Low	1	1
2017	Fly	E	Fall	Low 6	Low	2	1
2017	Fly	E	Late Summer	Low 6	Low	0	0
2017	Fly	E	Late Summer	Low 6	Low	0	0
2017	Fly	E	Late Summer	Low 6	Low	0	0
2017	Fly	P0	Early Summer	Low 6	Low	0	0
2017	Fly	P0	Early Summer	Low 6	Low	0	0
2017	Fly	P0	Fall	Low 6	Low	0	0
2017	Fly	P0	Fall	Low 6	Low	7	1
2017	Fly	P0	Fall	Low 6	Low	0	0
2017	Fly	P0	Late Summer	Low 6	Low	0	0
2017	Fly	P0	Late Summer	Low 6	Low	0	0
2017	Fly	P0	Late Summer	Low 6	Low	0	0
2017	Fly	E	Early Summer	Mid 4	Mid	0	0
2017	Fly	E	Early Summer	Mid 4	Mid	0	0
2017	Fly	E	Fall	Mid 4	Mid	2	1
2017	Fly	E	Fall	Mid 4	Mid	0	0
2017	Fly	E	Fall	Mid 4	Mid	0	0
2017	Fly	E	Late Summer	Mid 4	Mid	0	0
2017	Fly	E	Late Summer	Mid 4	Mid	0	0
2017	Fly	E	Late Summer	Mid 4	Mid	0	0
2017	Fly	P0	Early Summer	Mid 4	Mid	0	0
2017	Fly	P0	Early Summer	Mid 4	Mid	0	0
2017	Fly	P0	Fall	Mid 4	Mid	1	1
2017	Fly	P0	Fall	Mid 4	Mid	1	1
2017	Fly	P0	Fall	Mid 4	Mid	1	1
2017	Fly	P0	Late Summer	Mid 4	Mid	0	0
2017	Fly	P0	Late Summer	Mid 4	Mid	0	0
2017	Fly	P0	Late Summer	Mid 4	Mid	1	1
2017	Fly	E	Early Summer	Mid 5	Mid	0	0
2017	Fly	E	Early Summer	Mid 5	Mid	0	0
2017	Fly	E	Fall	Mid 5	Mid	0	0
2017	Fly	E	Fall	Mid 5	Mid	1	1
2017	Fly	E	Fall	Mid 5	Mid	1	1
2017	Fly	E	Late Summer	Mid 5	Mid	1	1
2017	Fly	E	Late Summer	Mid 5	Mid	0	0
2017	Fly	E	Late Summer	Mid 5	Mid	0	0
2017	Fly	P0	Early Summer	Mid 5	Mid	0	0
2017	Fly	P0	Early Summer	Mid 5	Mid	0	0
2017	Fly	P0	Fall	Mid 5	Mid	1	1
2017	Fly	P0	Fall	Mid 5	Mid	3	1
2017	Fly	P0	Fall	Mid 5	Mid	0	0
2017	Fly	P0	Late Summer	Mid 5	Mid	3	1
2017	Fly	P0	Late Summer	Mid 5	Mid	0	0
2017	Fly	P0	Late Summer	Mid 5	Mid	0	0
2017	Fly	E	Early Summer	Bad 6	Mid	1	1
2017	Fly	E	Early Summer	Bad 6	Mid	0	0
2017	Fly	E	Fall	Bad 6	Mid	1	1
2017	Fly	E	Fall	Bad 6	Mid	1	1
2017	Fly	E	Fall	Bad 6	Mid	0	0
2017	Fly	E	Late Summer	Bad 6	Mid	0	0
2017	Fly	E	Late Summer	Bad 6	Mid	0	0
2017	Fly	E	Late Summer	Bad 6	Mid	0	0
2017	Fly	P0	Early Summer	Bad 6	Mid	0	0
2017	Fly	P0	Early Summer	Bad 6	Mid	0	0
2017	Fly	P0	Fall	Bad 6	Mid	1	1
2017	Fly	P0	Fall	Bad 6	Mid	2	1
2017	Fly	P0	Fall	Bad 6	Mid	1	1
2017	Fly	P0	Late Summer	Bad 6	Mid	0	0
2017	Fly	P0	Late Summer	Bad 6	Mid	0	0
2017	Fly	P0	Late Summer	Bad 6	Mid	0	0
2017	Fly	E	Fall	High 1	High	8	1
2017	Fly	E	Fall	High 1	High	1	1
2017	Fly	E	Fall	High 1	High	5	1
2017	Fly	E	Late Summer	High 1	High	0	0
2017	Fly	E	Late Summer	High 1	High	0	0
2017	Fly	P0	Fall	High 1	High	4	1
2017	Fly	P0	Fall	High 1	High	1	1
2017	Fly	P0	Fall	High 1	High	10	1
2017	Fly	P0	Late Summer	High 1	High	0	0
2017	Fly	P0	Late Summer	High 1	High	0	0
2017	Fly	E	Early Summer	High 2	High	0	0
2017	Fly	E	Early Summer	High 2	High	0	0
2017	Fly	E	Fall	High 2	High	1	1
2017	Fly	E	Fall	High 2	High	2	1
2017	Fly	E	Fall	High 2	High	0	0
2017	Fly	E	Late Summer	High 2	High	0	0
2017	Fly	E	Late Summer	High 2	High	0	0
2017	Fly	E	Late Summer	High 2	High	0	0
2017	Fly	P0	Early Summer	High 2	High	0	0
2017	Fly	P0	Early Summer	High 2	High	0	0
2017	Fly	P0	Fall	High 2	High	1	1
2017	Fly	P0	Fall	High 2	High	0	0
2017	Fly	P0	Fall	High 2	High	1	1
2017	Fly	P0	Late Summer	High 2	High	0	0
2017	Fly	P0	Late Summer	High 2	High	0	0
2017	Fly	P0	Late Summer	High 2	High	0	0
2017	Fly	E	Early Summer	High 3	High	0	0
2017	Fly	E	Early Summer	High 3	High	0	0
2017	Fly	E	Fall	High 3	High	2	1
2017	Fly	E	Fall	High 3	High	0	0
2017	Fly	E	Fall	High 3	High	3	1
2017	Fly	E	Late Summer	High 3	High	0	0
2017	Fly	E	Late Summer	High 3	High	0	0
2017	Fly	E	Late Summer	High 3	High	0	0
2017	Fly	P0	Early Summer	High 3	High	0	0
2017	Fly	P0	Early Summer	High 3	High	0	0
2017	Fly	P0	Fall	High 3	High	1	1
2017	Fly	P0	Fall	High 3	High	0	0
2017	Fly	P0	Fall	High 3	High	1	1
2017	Fly	P0	Late Summer	High 3	High	1	1
2017	Fly	P0	Late Summer	High 3	High	0	0
2017	Fly	P0	Late Summer	High 3	High	0	0
2017	Fly	E	Early Summer	High 4	High	0	0
2017	Fly	E	Early Summer	High 4	High	0	0
2017	Fly	E	Fall	High 4	High	6	1
2017	Fly	E	Fall	High 4	High	2	1
2017	Fly	E	Fall	High 4	High	18	1
2017	Fly	E	Late Summer	High 4	High	0	0
2017	Fly	E	Late Summer	High 4	High	0	0
2017	Fly	E	Late Summer	High 4	High	0	0
2017	Fly	P0	Early Summer	High 4	High	1	1
2017	Fly	P0	Early Summer	High 4	High	0	0
2017	Fly	P0	Fall	High 4	High	0	0
2017	Fly	P0	Fall	High 4	High	1	1
2017	Fly	P0	Fall	High 4	High	4	1
2017	Fly	P0	Late Summer	High 4	High	4	1
2017	Fly	P0	Late Summer	High 4	High	2	1
2017	Fly	P0	Late Summer	High 4	High	0	0
2017	Fly	E	Early Summer	High 5	High	0	0
2017	Fly	E	Early Summer	High 5	High	0	0
2017	Fly	E	Fall	High 5	High	108	1
2017	Fly	E	Fall	High 5	High	29	1
2017	Fly	E	Fall	High 5	High	2	1
2017	Fly	E	Late Summer	High 5	High	0	0
2017	Fly	E	Late Summer	High 5	High	0	0
2017	Fly	E	Late Summer	High 5	High	2	2
2017	Fly	P0	Early Summer	High 5	High	0	0
2017	Fly	P0	Early Summer	High 5	High	1	1
2017	Fly	P0	Fall	High 5	High	14	1
2017	Fly	P0	Fall	High 5	High	5	1
2017	Fly	P0	Fall	High 5	High	7	1
2017	Fly	P0	Late Summer	High 5	High	2	1
2017	Fly	P0	Late Summer	High 5	High	0	0
2017	Fly	P0	Late Summer	High 5	High	0	0
2017	Fly	E	Early Summer	High 6	High	0	0
[truncated: 1,041 more rows]
